# Supplementary material for: Microarray data mining using landmark gene-guided clustering
Source: BMC Bioinformatics. 2008 Feb 11;9:92. doi: 10.1186/1471-2105-9-92 (PMC2262871; doi:10.1186/1471-2105-9-92)
Supplement: Additional file 1 — R source code file [file 1471-2105-9-92-S1.ZIP]

Archive with 7 entries (7 files):
- GOshortlist.txt
- mAp.r
- README.txt
- TestDataset.txt
- tightClust.dll
- tempData/
- fGOap.r
