# Supplementary material for: Microarray data mining using landmark gene-guided clustering
Source: BMC Bioinformatics. 2008 Feb 11;9:92. doi: 10.1186/1471-2105-9-92 (PMC2262871; doi:10.1186/1471-2105-9-92)
Supplement: Additional file 1 — R source code file [file 1471-2105-9-92-S1.ZIP › mAp.r]

##############################################
#   AUTHOR: Pankaj Chopra
#   DATE: 13th December, 2007.
#   VERSION: 1
#
#
##############################################

############### NOTES ##########################
#   1. Folder 'tempData' must be created in the current working directory. 
#           This is where the tightClust algorithm writes it's results.
#
#   2. tightClust.dll is the executable from the tightClust 'C#' code,
#           and must be put in the current working directory.
#          (Tight clust code courtesy of Mr George Tseng and available from :
#                  http://www.pitt.edu/~ctseng/research/tightClust_download.html)
#
#   3. All Results are output to current working directory
#
#
###############################################


rm(list = ls())
library(cluster)
library(YEAST)
library(som)

source("fGOap.r")

# Parameters for hyperGTest
SIZE_CUTOFF <- 3
PVAL <- 0.01
MINLANDMARKS <- 5
MINCOUNT <- 2
NUMCLUSTERS <- 10

filename1 <- "GOshortlist.txt"
goTermsList <- getList(filename1) 

tempWriteFilePath <- "tempData/"   # tightClust.dll writes to this directory
tempWriteFileName <- "distMat.txt"

makeSil <- function(mat2,clustering='som',numClusters=10,goTermsList,pval = 0.01,minCount = 2,minLandmarks = 5,xdim=3,ydim=2){

        CLUSTERING <- clustering
        MINCLUSTERS <- floor(NUMCLUSTERS*1.25)   # ref. tight Clustering documentation for details
        MAXCLUSTERS <- floor(NUMCLUSTERS*1.35)
        HG_CUTOFF <- pval
        COUNT_CUTOFF <- minCount
        MINLANDMARKS <- minLandmarks 

        origdf <- data.frame()
        thisdf <- data.frame()
        LandmarkSummary <- data.frame()
        GOmatchSummary <- data.frame()
        GOMismatchSummary <- data.frame()             
        tempdf3 <- data.frame()
        tempdf4 <- data.frame()
        sortedtdf <- data.frame()       
        
        dfclutOrig <- vector("list")
        goTT2 <- list()
        dataset <- 'Original Clustering'

        genes1 <- rownames(mat2)  
        print(nrow(mat2))     
        # Select only those genes that are annotated in Gene Ontology
        genesGO <- checkYgenes(genes1)  
        mat2 <- mat2[genesGO,] 

        goTT2 <- "GOTERMS"

        ########################################
        #
        #  CLUSTER ORIGINAL MICROARRAY DATA
        #
        ########################################
        
        goterms <- dataset
        allDatFrHead <- c("Clustering","GO terms")                                                                                                    
       
        if(CLUSTERING == 'tightclust'){
            dyn.load("tightClust.dll")
            
            formatMatForTightClust(mat2,tempWriteFilePath,tempWriteFileName)
            testf(NUMCLUSTERS,MINCLUSTERS,MAXCLUSTERS) #  CLUSTERING WRITTEN TO tempData\tightClust_.txt

            filePath <- 'tempData/tightClust_.txt'
            geneClusters <- getGenes(filePath)
            bestClusterGenes <- getBestClusterGenes(geneClusters,mat2)
            allGenes <- rownames(mat2)
            for(i in 1:bestClusterGenes[[2]]){     
                glist <- bestClusterGenes[[1]][i]
                if(length(glist)>0){
                     datf <- getYGoStates(glist,i,NUMCLUSTERS,allGenes,HG_CUTOFF,COUNT_CUTOFF,SIZE_CUTOFF,ont = "BP",goterms)
                     dfclutOrig <- rbind(dfclutOrig,datf[[1]]) # genes in clusters
                     origdf <- rbind(origdf,datf[[2]])  # hyperGTest results
                }
            }
            write.table(dfclutOrig,'OriginalClustersTightClust.out',col.names=F,row.names=F,quote = F)       
        }
        
        if(CLUSTERING == 'som'){  
            NUMCLUSTERS <- xdim*ydim 
            somObj <- som(mat2,xdim = xdim, ydim = ydim, topol = "hexa", neigh = "gaussian")
            summ <- somObj$visual
            rownames(summ) <- rownames(mat2)
            allGenes <- rownames(mat2)
            clustList <- vector("list",NUMCLUSTERS)
            for (i in 1:nrow(summ)){
                j <- summ[i,1] +1
                k <- summ[i,2] +1
                clustNum <- (j-1)*ydim + k
                clustList[[clustNum]] <- c(clustList[[clustNum]],rownames(summ[i,]))
            }                                                                                                                
            for(i in 1: NUMCLUSTERS){            
                glist <- clustList[[i]] 
                if(length(glist)>0){
                     datf <- getYGoStates(glist,i,NUMCLUSTERS,allGenes,HG_CUTOFF,COUNT_CUTOFF,SIZE_CUTOFF,ont = "BP",goterms)
                     dfclutOrig <- rbind(dfclutOrig,datf[[1]])
                     origdf <- rbind(origdf,datf[[2]])                
                }
            }
            write.table(dfclutOrig,'OriginalClustersSOM.out',col.names=F,row.names=F,quote = F)            
            print('out original som')            
        }  
        
       if(CLUSTERING == 'diana'){            
            dianaObj <- diana(mat2,diss = F,metric = "euclidean",stand = F)
            f2 <- cutree(as.hclust(dianaObj), k = NUMCLUSTERS)
            allGenes <- rownames(mat2)                                                                                            
            for(i in 1: NUMCLUSTERS){  
                glist <- rownames(mat2)[f2 == i] 
                if(length(glist)>0){
                     datf <- getYGoStates(glist,i,NUMCLUSTERS,allGenes,HG_CUTOFF,COUNT_CUTOFF,SIZE_CUTOFF,ont = "BP",goterms)
                     dfclutOrig <- rbind(dfclutOrig,datf[[1]])
                     origdf <- rbind(origdf,datf[[2]])
                }
            }
            write.table(dfclutOrig,'OriginalClustersDiana.out',col.names=F,row.names=F,quote = F)
            print('out diana')            
        }        
 
        if(CLUSTERING == 'clara'){                                                                                                                        
            clar <- clara(mat2, k = NUMCLUSTERS, metric = "euclidean", samples = 5, sampsize = min(nrow(mat2), 40+2*NUMCLUSTERS),           
                          medoids.x = F, keep.data = F, rngR = FALSE) 
            clusDetails <- clar$clustering
            allGenes <- rownames(mat2)                                                                                                   
            for(i in 1: NUMCLUSTERS){                
                j <- is.element(clusDetails,i)
                glist <- names(clusDetails[j]) 
                if(length(glist)>0){
                     datf <- getYGoStates(glist,i,NUMCLUSTERS,allGenes,HG_CUTOFF,COUNT_CUTOFF,SIZE_CUTOFF,ont = "BP",goterms)
                     dfclutOrig <- rbind(dfclutOrig,datf[[1]])
                     origdf <- rbind(origdf,datf[[2]])                
                }               
            }
            write.table(dfclutOrig,'OriginalClustersClara.out',col.names=F,row.names=F,quote = F)
            print('out Clara')
        }                      
         
        allgos <- origdf[["GOBPID"]]
        allOrigUnqGos <- unique(allgos)
        allOrigUnqGos <- sort(as.character(allOrigUnqGos))
        GOmatchSummary <- as.character(allOrigUnqGos)

        ########################################
        #
        #  CLUSTERING ON LANDMARKS
        #
        ########################################
        
        for(i in 1:length(goTermsList)){
        
            tempdf1 <- data.frame()
            tempdf2 <- data.frame()
            dfclut <- vector("list")
            goterms <- as.character(goTermsList[i])

            matLandmark <- getYMatTerm2ACCNUM(mat2,goterms,Ont = "BP")
            matLandmarkx <- matLandmark[[1]]  # landmark genes matrix         
            numLandmarkGenes <- nrow(matLandmarkx)          
           
            if( !is.null(dim(matLandmarkx)) && (numLandmarkGenes > MINLANDMARKS)){

                 print(goterms)
                 goTT2 <- c(goTT2,goterms)
                 cormat2 <- cor(t(mat2), t(matLandmarkx),use = "complete.obs", method = c("pearson"))
                 distMat <- 0.5*(1-(cormat2))  
                 rownames(distMat) <- rownames(mat2)
                 allgenes <- rownames(distMat)
                 
                 gotermsO <- goterms  
                   if(length(unlist(strsplit(goterms," "))) > 1 ){
                        got <- ''
                        gote <- unlist(strsplit(goterms," "))
                        for(m in 1:length(gote)){
                                got <- paste(got,gote[m],sep = '')
                        }
                        goterms <- got
                   }
                   
                 if(clustering == 'none'){
                      colnames(distMat) <- rownames(matLandmarkx)
                      fname <- paste('signatureVectors_',goterms,'.out',sep = '')
                      write.table(distMat,fname,col.names=T,row.names=T,quote=F,sep='\t')
                 
                 }                   

                if(CLUSTERING == 'tightclust'){                   

                      formatMatForTightClust(distMat,tempWriteFilePath,tempWriteFileName)
                      testf(NUMCLUSTERS,MINCLUSTERS,MAXCLUSTERS)
      
                      # Only need the first column of tightClust_.txt as this details which genes are clustered together
                      filePath <- 'tempData/tightClust_.txt'             
                      geneClusters <- getGenes(filePath)  # get the gene names in each cluster
                      bestClusterGenes <- getBestClusterGenes(geneClusters,distMat)

                      for(i in 1:bestClusterGenes[[2]]){
                            glist <- unlist(bestClusterGenes[[1]][i])
                            if(length(glist)>0){
                            
                               datf <- getYGoStates(glist,i,NUMCLUSTERS,allGenes,HG_CUTOFF,COUNT_CUTOFF,SIZE_CUTOFF,ont = "BP",gotermsO)
                               dfclut <- rbind(dfclut,datf[[1]])
                               tempdf2 <- rbind(tempdf2,datf[[2]])                                                             
                            }                          
                      }
                      fname <- paste(goterms,'_clusters.out',sep='')
                      write.table(dfclut,fname,col.names=F,row.names=F,quote = F)                      
                }
               
               if(CLUSTERING == 'som'){
                    NUMCLUSTERS <- xdim*ydim
                    somObj <- som(distMat,xdim = xdim, ydim = ydim, topol = "hexa", neigh = "gaussian")
                    summ <- somObj$visual
                   
                    clustList <- vector("list",NUMCLUSTERS)
                    rownames(summ) <- rownames(distMat)
                    for (i in 1:nrow(summ)){
                        j <- summ[i,1] +1
                        k <- summ[i,2] +1
                        clustNum <- (j-1)*ydim + k
                        clustList[[clustNum]] <- c(clustList[[clustNum]],rownames(summ[i,]))
                    }
                    dfclut <- vector("list")                
                    for(i in 1: NUMCLUSTERS){
                        glist <- clustList[[i]]
                        
                        if(length(glist)>0){
                            
                               datf <- getYGoStates(glist,i,NUMCLUSTERS,allGenes,HG_CUTOFF,COUNT_CUTOFF,SIZE_CUTOFF,ont = "BP",gotermsO)
                               dfclut <- rbind(dfclut,datf[[1]])
                               tempdf2 <- rbind(tempdf2,datf[[2]])
                        }                        
                   }
                   fname <- paste(goterms,'_clusters.out',sep='')
                   write.table(dfclut,fname,col.names=F,row.names=F,quote = F) 
               }
               
               if(CLUSTERING == 'diana'){            
                    dianaObj <- diana(distMat,diss = F,metric = "euclidean",stand = F)
                    f2 <- cutree(as.hclust(dianaObj), k = NUMCLUSTERS)
                    for(i in 1: NUMCLUSTERS){  
                        glist <- rownames(distMat)[f2 == i]                         
                        if(length(glist)>0){                            
                               datf <- getYGoStates(glist,i,NUMCLUSTERS,allGenes,HG_CUTOFF,COUNT_CUTOFF,SIZE_CUTOFF,ont = "BP",gotermsO)
                               dfclut <- rbind(dfclut,datf[[1]])
                               tempdf2 <- rbind(tempdf2,datf[[2]])
                        }
                    }
                    fname <- paste(goterms,'_clusters.out',sep='') 
                    write.table(dfclut,fname,col.names=F,row.names=F,quote = F)                            
                } 
                
                if(CLUSTERING == 'clara'){                                                                                                                        
                    clar <- clara(distMat, k = NUMCLUSTERS, metric = "euclidean", samples = 5, sampsize = min(nrow(mat2), 40+2*NUMCLUSTERS),           
                                  medoids.x = F, keep.data = F, rngR = FALSE) 
                    clusDetails <- clar$clustering
                    for(i in 1: NUMCLUSTERS){
                        j <- is.element(clusDetails,i)
                        glist <- names(clusDetails[j])                         
                        if(length(glist)>0){                            
                               datf <- getYGoStates(glist,i,NUMCLUSTERS,allGenes,HG_CUTOFF,COUNT_CUTOFF,SIZE_CUTOFF,ont = "BP",gotermsO)
                               dfclut <- rbind(dfclut,datf[[1]])
                               tempdf2 <- rbind(tempdf2,datf[[2]])
                        }               
                    }
                    fname <- paste(goterms,'_clusters.out',sep='') 
                    write.table(dfclut,fname,col.names=F,row.names=F,quote = F)                    
                    print('out Clara')
                }                               
              
              ########################################
              #
              #  EVALUATING UNIQUE GO TERMS
              #
              ########################################

                allgos2 <- tempdf2[["GOBPID"]]
                unqgos <- unique(allgos2)
                unqgos <- sort(as.character(unqgos))
                mach <- match(allOrigUnqGos,unqgos,nomatch = 0)
                mach <- ifelse(mach > 0,1,0)
                GOmatchSummary <- cbind((GOmatchSummary),mach)
                colnames(GOmatchSummary) <- unlist(goTT2)
                
                tempdf3 <- rbind(tempdf3,tempdf2)
                got1 <- rep(gotermsO,length(unqgos))
                tt1 <- cbind(Landmarks = got1, Significant_GOs = as.character(unqgos)) 
                                                                                         
                notInOrig <- !is.element(unqgos,allOrigUnqGos)
                tt2 <- tt1[notInOrig,]
                GOMismatchSummary <- rbind(GOMismatchSummary,tt2)

                k <- sum(ifelse(notInOrig == TRUE,1,0))     # how many elements are unique
                if(k > 0){ 
                    # Get the p-values for GO terms unique to process  i.e not found in sig GO from microaray data
                    idx <- match(tt2[,2],tempdf2[,3]) # match up GOIDS  
                    tdf <- tempdf2[idx,]
                    rownames(tdf) <- c(1:nrow(tdf))
                    sorttd <- sort(as.numeric(as.matrix(tdf[,4])),decreasing = F,index.return = T)
                    sortedtdf <- tdf[sorttd[[2]],]                 
                 }
 
                LandmarkSummary <- rbind(LandmarkSummary,cbind(PROCESS=gotermsO,NUM_GENES_LANADMARK=numLandmarkGenes,NUM_TOTALGOTERMS_ORIG=length(allOrigUnqGos),NUMBER_COMMON_GOTERMS=sum(mach),NUMBER_UNIQUE_GOTERMS=(length(unqgos)-sum(mach))))                                                                             
                tempdf4 <- rbind(tempdf4,sortedtdf)

                write.table(tempdf4,'goUnqPvals.out',row.names = F, col.names = T,quote = F,sep = '\t')
                write.table(LandmarkSummary,'LandmarkSummary.out',row.names = F,col.names = T,quote = F,sep = '\t') 
                #write.table(GOMismatchSummary,'GOMismatchSummary.out',row.names = F,col.names = T,quote = F,sep = '\t')
               
            }
      }
}

#######################################
#
#  CALL CLUSTERING ALGORITHMS/FUNCTIONS
#
#######################################

makeSets <- function(){

                  y1 <- read.table("TestDataset.txt",row.names = 1,header = T, sep ="\t")   # Read in test data

                 #########  CALL THE DIFFERENT CLUSTERING ALGORITHMS ONE AT A TIME   #######
                 ########  INPUT: GENE EXPRESSION DATASET, CLUSTERING ALGORITHM, NUMBER OF CLUSTERS, LIST OF GO TERMS TO BE USED AS LANDMARKS,P-VALUE FOR CUTOFF,
                 ########           MINIMUM LANDMARKS REQUIRED FOR A GO TERM, MINIMUM COUNT OF GENES ASSOCIATED WITH A GO TERM.
                  
                 #makeSil(mat2=y1,clustering='none',numClusters=NUMCLUSTERS,goTermsList=goTermsList,minLandmarks=MINLANDMARKS)
                 makeSil(mat2=y1,clustering='tightclust',numClusters=NUMCLUSTERS,goTermsList=goTermsList,pval=PVAL,minLandmarks=MINLANDMARKS,minCount=MINCOUNT)
                 #makeSil(mat2=y1,clustering='som',goTermsList=goTermsList,pval=PVAL,minLandmarks=MINLANDMARKS,minCount=MINCOUNT,xdim=3,ydim=3)     # SOM - NUMCLUSTERS determined by xdim & ydim
                 #makeSil(mat2=y1,clustering='diana',numClusters=NUMCLUSTERS,goTermsList=goTermsList,pval=PVAL,minLandmarks=MINLANDMARKS,minCount=MINCOUNT)   # Hierarchical clustering
                 # makeSil(mat2=y1,clustering='clara',numClusters=NUMCLUSTERS,goTermsList=goTermsList,pval=PVAL,minLandmarks=MINLANDMARKS,minCount=MINCOUNT)   # PAM clustering
                                                                 
                     
}

makeSets()
