# Supplementary material for: Microarray data mining using landmark gene-guided clustering
Source: BMC Bioinformatics. 2008 Feb 11;9:92. doi: 10.1186/1471-2105-9-92 (PMC2262871; doi:10.1186/1471-2105-9-92)
Supplement: Additional file 1 — R source code file [file 1471-2105-9-92-S1.ZIP › README.txt]

R-code for paper "Microarray data mining using landmark gene-guided clustering" submitted to BMC Bioinformatics.


AUTHOR: Pankaj Chopra
DATE: Dec. 13th, 2007.
Contact: pchopra@ncsu.edu
Version: 1.0
Revised on: Jan. 6, 2008.

-------------------------------------------------------------------------------------------

SOURCE CODE AVAILABILITY & REQUIREMENTS:

	Project name:  Landmark gene-guided clustering.
	Project home page: www4.ncsu.edu/~pchopra/landmarks.html
	Operating system(s): Windows
	Programming languages: R (download from http://cran.r-project.org/). All R packages for Gene
				Ontology can be downlaoded at Bioconductor (http://www.bioconductor.org/).
				The C# code for tight Clustering is courtesy of Mr George Tseng and can
				be obtained at http://www.pitt.edu/~ctseng/research/tightClust_download.html			 

	Licence: The code is freely available under the GPL license. The source code can be obtained from the Supplementary Materials section,
 		 and the latest version can be obtained at www4.ncsu.edu/~pchopra/landmarks.html
                 The website also provides detailed instructions for installation and execution of the source code.
		 The code is under active development to incorporate new analyses and methods. This source code is 
		 provided for academic use only. It may not be used for commercial purposes. 


PURPOSE: This package provides for clustering genes based on landmarks genes selected by users. 
	 Currently, the following clustering algorithms are implemented:

	i) Tight Clustering
	ii) SOM
	iii) Hierarchical clustering (Diana)
	iv) Hierarchical clustering (Clara)


INSTALLATION/EXECUTION:

	i) Unzip files to a folder and set this folder as the working directory in R.	
	ii) Main file is 'mAp.r', and 'makeSets' is the main function. 'fGOap.r' contains all other functions.
	iii) All results (see 'OUTPUT FILES' below) are output to current working directory.


OUTPUT FILES WRITTEN TO WORKING DIRECTORY:

	i) LandmarkSummary.out - Details of number of common and unique GO terms for a set of landmark genes.
	ii) OriginalClustersTightClust.out - Details for original gene expression data clustering.
	iii) regulationoftranscription_clusters.out - Details of clusters using gene signatures (in this case 
			using 'regulation of transcription' as biological process used to select landmark genes).
	iv) goUnqPvals.out - Details for unique GO terms.


OTHER FILES IN THIS ZIP FILE:

	i) GOshortlist.txt - Contains some of the Gene Ontology terms used in the paper.
	ii) tightClust.dll - This contains the tight clustering executable. (Basic C# code and application available at:
				http://www.pitt.edu/~ctseng/research/tightClust_download.html )
	iii) TestDataset.txt - A test dataset containing gene expression data for yeast.
