# Supplementary material for: Microarray data mining using landmark gene-guided clustering
Source: BMC Bioinformatics. 2008 Feb 11;9:92. doi: 10.1186/1471-2105-9-92 (PMC2262871; doi:10.1186/1471-2105-9-92)
Supplement: Additional file 1 — R source code file [file 1471-2105-9-92-S1.ZIP › TestDataset.txt]

cln3.1	cln3.2	clb2.2	clb2.1	alpha0	alpha7	alpha14	alpha21	alpha28	alpha35	alpha42	alpha49	alpha56	alpha63	alpha70	alpha77	alpha84	alpha91	alpha98	alpha105	alpha112	alpha119	cdc15.10	cdc15.30	cdc15.50	cdc15.70	cdc15.80	cdc15.90	cdc15.100	cdc15.110	cdc15.120	cdc15.130	cdc15.140	cdc15.150	cdc15.160	cdc15.170	cdc15.180	cdc15.190	cdc15.200	cdc15.210	cdc15.220	cdc15.230	cdc15.240	cdc15.250	cdc15.270	cdc15.290	cdc28.0	cdc28.10	cdc28.20	cdc28.30
YAL003W	-2.24278973874907	-0.470005526569446	-0.152770457021514	0.463038795630354	-0.227414002797498	-1.29108453010527	0.220447271858406	-0.563309958789426	-0.712597050341394	-1.04849300633332	0.239108158302402	0.425717022742362	0.20178638541441	1.09750893472622	-0.227414002797498	0.57500411429433	0.0524992938624421	0.108481953194430	0.127142839638426	1.06018716183823	-0.115448684133522	0.649647660070314	-0.656614391009406	-0.376701094349466	-0.26473577568549	0.108481953194430	1.02286538895023	-0.432683753681454	0.183125498970414	-0.414022867237458	0.724291205846298	-0.376701094349466	0.332412590522382	-0.35804020790547	0.0898210667504341	0.0898210667504341	0.929560956730255	0	0.444377909186358	-0.07812691124553	0.183125498970414	1.07884804828222	0.929560956730255	-0.843223255449366	-0.805901482561374	-0.73125793678539	-0.63795350456541	-0.376701094349466	0.444377909186358
YAL004W	-0.154278439385369	1.72428844018942	0.209784909369435	-0.22709110913633	-0.052340701734024	-0.722217263442863	-0.183403507285753	0.151534773568666	-0.0669032356842161	0.253472511220011	0.166097307518858	1.08353694638096	0.0787221038177054	0.0350345019671289	-0.110590837534793	0.413660384672125	-0.707654729492671	-0.256216177036714	-0.183403507285753	0.31172264702078	-0.678529661592287	0.00590943406674464	0	0	0	-2.20759572636246	-0.0669032356842161	-1.77071970785670	-0.110590837534793	-2.61534667696784	0.180659841469050	-1.66878197020535	-0.212528575186138	-1.87265744550804	-0.416404050488828	-1.3920938251517	0.180659841469050	0	1.49128789698634	0.675785995775584	2.80191595250364	2.33591486609749	2.49610273954960	1.75341350808980	0	0	2.36503993399787	1.63691323648827	1.25828735378327
YAL005C	-0.731836073879968	1.17773356786465	0.264461130508530	0.750749051698154	-0.0794986186255944	-0.648811306847593	-0.577647220819843	-0.0913592996302194	0.110272277448405	-0.103219980634844	0.276321811513155	0.525396112610279	0.12213295845303	0.560978155624154	-0.518343815796718	0.311903854527030	-0.376015643741219	-0.233687471685719	-0.376015643741219	0.786331094712028	-0.304851557713469	0.24073976849928	-0.530204496801343	-1.59766578721759	-1.83487940731009	-1.83487940731009	-0.459040410773593	-1.97720757936559	-0.862303564930842	-1.83487940731009	-0.138802023648719	-1.38417352913434	-0.411597686755094	-1.38417352913434	-0.245548152690344	-1.01649241799097	0.596560198638029	0	1.37936514494328	1.02354471480453	2.11472736723003	2.63659733143352	2.75520414147977	1.6758821700589	1.48611127398490	1.37936514494328	1.8182103421144	1.85379238512828	1.56913604101728
YAL007C	1.77803080252824	3.85802166908114	-0.864119757687617	-1.56681937476630	-1.73546728286519	-1.31384751261797	-0.414392002757259	0.934791262033816	-0.07709618655949	1.32830304759788	0.45695552242031	1.15965513949900	-0.695471849588733	-0.892227742370764	-0.72357983427188	0.597495445836047	0.063443736856247	0.203983660271984	0.45695552242031	0.400739553054016	-0.07709618655949	-0.639255880222438	0	0	0	0.344523583687721	1.58127490974621	0.653711415202342	0.0353357521730996	-2.85978667019108	-0.0489882018763426	-1.20141557388539	0.232091644955131	0.344523583687721	1.07533118544955	0.513171491786605	0.625603430519195	0	0.68181939988549	-1.14519960451909	1.15965513949900	-0.779795803638175	-0.976551696420206	-1.08898363515280	0	0	-1.70735929818204	-0.498715956806701	1.80613878721138
YAL008W	-0.855303739546045	-0.513717017460833	-0.464918914305803	0.267052633019652	-0.660111326925924	-0.513717017460833	-0.123332192220590	0.559841251949834	0.63303840668238	0.340249787752198	0.852629870880017	1.09662038665517	-0.757707533235985	0.657437458259895	-1.85566485422417	0.779432716147471	-0.196529346953136	0.071860220399531	-1.07489520374368	1.16981754138771	-1.17249141005374	0.559841251949834	-0.464918914305803	0.120658323554561	-0.635712275348409	-0.952899945856106	1.09662038665517	-1.75806864791411	0.0962592719770461	-1.66047244160405	1.36500995400784	-1.27008761636380	0.267052633019652	-0.464918914305803	0.73063461299244	-0.342923656418227	1.48700521189541	0	0.193855478287107	-0.73330848165847	0.755033664569956	1.24301469612026	2.02378434660074	-0.172130295375621	-0.294125553263197	-0.07453408906556	2.82895304865874	1.65779857293802	2.31657296553093
YAL010C	-0.786888071367696	-1.61479874361238	-0.455723802469822	0.0686196232851451	-0.096962511163792	0.399783892183019	0.399783892183019	-0.538514869694291	-1.20084340749004	-0.538514869694291	0.206604735325926	0.924127317937986	0.0410226008769889	0.75854518348905	-1.33882851953082	0.89653029552983	0.316992824958551	-0.345335712837197	-1.9183659901021	1.44847074369295	0.89653029552983	0.399783892183019	-0.621305936918759	-0.124559533571948	-0.262544645612729	-0.648902959326915	1.14490349720324	-1.39402256434713	0.565366026631956	-0.814485093775852	1.77963501259083	-0.814485093775852	0.454977936999331	-0.704097004143228	1.42087372128480	-0.345335712837197	1.31048563165217	0	0.399783892183019	-1.50441065397976	0.565366026631956	2.00041119185608	2.05560523667239	-1.06285829544926	-1.06285829544926	-1.39402256434713	1.97281416944792	-0.0693654887556358	-0.869679138592165
YAL012W	-2.77021391189469	1.56441840643609	-1.43293372857988	-0.349275648997183	0.0887988938128431	-0.718180527152994	-1.08708540530881	-0.64901086249878	-0.303162539227706	-0.51067153319035	0.964947979432895	1.26468319293449	0.619099656161822	1.17245697339554	-0.64901086249878	0.342420997544963	-0.233992874573492	-0.76429363692247	-0.395388758766659	1.12634386362606	0.181025113351796	0.342420997544963	-1.11014196019354	-2.12463037512202	-1.29459439927145	-0.0495404354955862	1.70275773574452	-0.948746076000376	-0.118710100149801	-1.47904683834936	1.19551352828028	-0.672067417383518	0.711325875700775	0.0196292291586285	1.79498395528347	-0.303162539227706	1.28773974781923	0	0.918834869663419	-0.418445313651397	2.02554950413085	0.365477552429702	1.91026672970716	-0.718180527152994	-0.787350191807209	-0.948746076000376	-0.372332203881921	-0.672067417383518	-0.487614978305612
YAL017W	0.797288752410465	-1.05167231844198	-0.220979663421317	-0.837300020372132	-1.05167231844198	-0.569334647784821	0.529323379823154	-0.515741573267359	-0.220979663421317	1.11884719951524	0.368544156270768	-0.113793514386392	-0.756910408595939	0.180968395459650	-0.408555424232435	0.475730305305692	-0.837300020372132	0.368544156270768	0.502526842564423	0.582916454340616	0.636509528858079	0	0	-1.82877189894518	-1.48041691458168	0.100578783683456	1.92274331727717	-0.354962349714972	0.288154544494574	-0.381758886973703	-0.0869969771276612	-0.381758886973703	-0.462148498749897	-0.30136927519751	0.931271438704121	0.207764932718381	0.448933768046961	-0.274572737938779	1.09205066225651	-0.944486169407057	0.824085289669196	0.850881826927927	1.11884719951524	-0.00660736535146794	-0.649724259561014	-0.194183126162586	0	-3.06141261284681	-2.25751649508488
YAL018C	-0.575775446939375	0	-0.842834821733852	-0.000570639689731796	0.964951715336455	0.595177196390256	0.348660850426123	-3.51342856967862	0.697892340541978	0.122687533292335	0.471919023408189	0.636263254050945	0.0199723891406126	0.471919023408189	-0.288173043314553	-0.103285783841454	0.245945706274401	-0.945549965885574	0.471919023408189	0.122687533292335	-0.288173043314553	0.348660850426123	-0.719576648751786	1.27309714779162	0.492462052238534	-1.15098025418902	1.12929594597921	-1.74672809026901	1.23201109013093	-0.329259100975242	0.656806282881289	-0.329259100975242	0.821150513524044	0	0.6157202252206	0	1.68395772439851	-2.15758866687589	0	-0.288173043314553	2.15644738749643	1.12929594597921	0	-1.95215837857245	-0.329259100975242	-1.74672809026901	2.56730796410332	0.903322628845422	0.8006074846937
YAL020C	1.21539728590407	-1.39949422773954	-0.601264186732545	0.417167244897075	-0.0507607101759937	-0.793940403527337	-0.188386579315131	-0.601264186732545	-0.160861405487304	-0.188386579315131	0.554793114036212	0.554793114036212	0.307066549585764	0.086865158963144	-0.904041098838648	0.747469330831005	-0.408587969937752	0.086865158963144	-2.28029979023002	3.00453358471286	0.307066549585764	0.031814811307489	-1.04166696797779	-1.15176766328910	-0.76641522969951	-0.408587969937752	0.444692418724902	-0.326012448454269	0.719944157003178	0.00428963747966143	0.362116897241420	-0.54621383907689	-0.188386579315131	-0.133336231659476	1.18787211207625	0.196965854274454	1.68332524097714	-0.54621383907689	1.35302315504321	-1.17929283711692	2.20630354370587	-1.28939353242823	2.78433219409024	-0.98661662032213	-1.23434318477258	-1.04166696797779	2.59165597729545	-0.491163491421234	1.27044763355973
YAL022C	-0.401375305417007	-1.60352400341474	-0.457726025635651	1.68360134267282	-0.664345333104012	-0.7770467735413	0.556586938299939	-0.251106718167290	-0.345024585198363	-0.964882507603446	0.086997603144573	0.086997603144573	0.706855525549656	0.462669071268866	0.256049763800505	0.425101924456436	0.086997603144573	-0.438942452229437	-0.401375305417007	-0.175972424542432	0.425101924456436	1.15766128729881	0.256049763800505	-0.438942452229437	-1.09636752144695	-1.05880037463452	-0.157188851136217	-0.626778186291583	0.932258406424231	0.612937658518583	2.17197425123440	0.387534777644007	0.594154085112368	-0.514076745854295	-0.00692026388650013	-0.889748213978588	-0.739479626728871	-1.09636752144695	1.02617627345530	-0.157188851136217	1.94657137035982	0.162131896769432	1.08252699367395	-0.476509599041866	-0.664345333104012	-1.02123322782209	-1.17150181507181	-1.22785253529045	-0.438942452229437
YAL023C	2.27216750662309	3.1031008731438	-0.695451659522281	-0.742933566180607	-1.40768025939717	-2.71343269250114	-0.553005939547303	0.182963613656749	1.44123414010239	0.918933166860802	0.776487446885824	-0.00696401297655448	-0.553005939547303	-0.76667451950977	-0.291855452926510	0.277927426973401	0.206704566985912	0.562818866923357	0.89519221353164	0.372891240290053	0.277927426973401	-0.671710706193118	0	-0.885379286155585	-0.196891639609858	0.0405178936817715	0.966415073519128	-0.125668779622369	-0.0781868729640434	-1.07530691278889	-0.125668779622369	-0.600487846205629	-0.196891639609858	0.277927426973401	0.966415073519128	0.0879998003400975	0.58655982025252	-0.481783079559814	1.22756556013992	-0.76667451950977	0.99015602684829	-0.386819266243162	0.444114100277542	-1.07530691278889	0.562818866923357	-1.40768025939717	-1.33645739940968	-0.291855452926510	1.34627032678574
YAL024C	2.50144576476731	-1.25511366613406	-0.889215020267044	0.549986320143223	-0.474529888284425	0.0865147020450014	-0.0842379993596066	1.35496334105066	0.452413347912018	-0.547709617457828	0.69634577849003	-0.206204214648612	0.208480917334007	0.0621214589872002	-0.425743402168823	-0.474529888284425	-0.230597457706413	-0.474529888284425	0.769525507663433	0.0133349728715980	-0.425743402168823	-0.523316374400027	-1.18193393696066	-0.206204214648612	-0.572102860515629	1.50132279939747	1.13542415353045	-0.303777186879817	-1.08436096472945	1.79404171609108	0.671952535432229	1.23299712576165	-0.474529888284425	1.40374982716626	1.98918766055349	2.13554711890030	-0.742855561920237	-0.474529888284425	0	0.159694431218405	-1.08436096472945	-1.62101231200108	-0.37695691605322	-3.01142716629574	0.891491722952439	-2.0600906870415	-1.45025961059647	-0.0354515132440043	0.989064695183643
YAL025C	-1.45027951592461	-1.05104676241261	0.386191150230613	0.226498048825811	0.366229512555013	-2.98732561694583	-1.17081658846621	-0.811507110305402	0.446076063257414	0.326306237203812	0.426114425581813	1.40423467168623	0.665654077689016	0.126689860447810	0.326306237203812	-0.212657980037395	0.206536411150211	0.086766585096609	-0.432235994468997	0.286382961852612	0.92515536747182	0.485999338608614	0	2.10289199033223	1.26450320795702	-0.0529648786325927	-1.29058641451981	0.92515536747182	-0.212657980037395	1.06488683120102	-1.39039460289781	0.94511700514742	-1.15085495079061	0.16661313579901	-1.90939718246342	0.0268816720698083	-1.90939718246342	1.20461829493022	-0.771583834954202	0.505960976284214	-0.731660559603001	1.50404286006423	-1.84951226943662	1.24454157028142	0.086766585096609	0.865270454445019	-1.64989589268061	0.745500628391417	1.02496355584982
YAL026C	-0.452530236951131	-2.85865716092865	-1.21682937750870	0.56653528379229	0.226846776877816	0.141924650149198	-0.395915485798719	-1.10359987520387	0.226846776877816	-1.52821050884696	0.170232025725404	0.424998405911259	-0.112841730036657	1.16099017089262	-0.735603992713192	1.10437541974021	0.170232025725404	0.0286951478443733	-0.537452363679749	1.78375243356915	-0.622374490408367	0.594842659368496	-0.537452363679749	-0.594067114832161	-0.395915485798719	-0.339300734646306	2.03851881375501	-1.16021462635628	0.962838541859175	-0.395915485798719	1.72713768241674	-0.452530236951131	1.10437541974021	-0.82052611944181	1.58560080453571	-2.09435802037109	1.10437541974021	0	0.340076279182641	-0.990370372899047	1.44406392665468	1.35914179992606	0.170232025725404	-0.763911368289398	-0.933755621746635	-1.04698512405146	-0.82052611944181	-1.35836625538973	-0.169456481189070
YAL028W	-0.96188044020079	1.14630812950979	-0.00558871785784837	-1.33135678746965	-0.614137995712447	-0.940146537420268	0.211750309947366	0.624694462777272	0.73336397667988	1.27671154619291	0.168282504386323	0.320419823849973	-0.527202384590362	-1.65736532917747	0.27695201828893	0.494291046094144	-0.548936287370883	-0.222927745663062	0.168282504386323	1.45058276843709	-0.548936287370883	-0.353331162346191	0	0	0	-1.76603484308008	0.168282504386323	-1.50522800971382	-0.375065065126712	-3.13527071825293	0.450823240533101	-1.50522800971382	0.863767393363008	-0.635871898492969	1.12457422672926	-0.201193842882541	0.581226657216229	0	0.994170810046136	0.0596129904837158	2.29820497687742	0.994170810046136	1.73312350458386	0.211750309947366	0	0	0	-4.04809463503483	-1.39655849581122
YAL034C	-1.02218323169182	-1.72183132337409	-1.07215809538341	0.0772637695231833	-1.29704498199557	2.65096924964012	0.177213496906365	-0.722334049542271	-0.62238432215909	-0.62238432215909	0.527037542747502	-0.89724607246284	0.0522763376773879	0.801899293051252	-0.172610548934771	0.00230147398579696	1.50154738473352	-1.22208268645818	0.127238633214774	0.402100383518524	-0.62238432215909	0.876861588588638	-1.09714552722920	-0.222585412626362	0.0522763376773879	-0.0226859578599985	1.47655995288773	-0.847271208771249	0.926836452280229	-2.24656739213579	1.52653481657932	-1.17210782276659	0.552024974593297	-0.647371754004885	1.40159765735034	-0.347522571855339	1.75142170319148	0	0.601999838284888	-0.797296345079658	1.07676104335500	1.07676104335500	1.30164792996716	-1.04717066353761	-1.22208268645818	-0.872258640617044	0.726936997513865	-0.872258640617044	-0.39749743554693
YAL035W	0.135429743919331	-0.133508754643880	-0.312801087019354	0.314722076294805	-0.783443459504972	-2.03848978613329	-1.34373199817833	-0.71620883486417	-0.492093419394827	0.381956700935608	-0.335212628566288	0.44919132557641	0.292310534747871	-0.290389545472419	1.25600682126604	1.16636065507831	-0.514504960941762	0.0457835777315942	1.12153757198444	1.54735686137619	-0.492093419394827	0.76295290723349	0	0	0	-0.447270336300959	0.381956700935608	-0.805855001051907	0.471602867123345	-1.07479349961512	0.202664368560134	-0.492093419394827	0.314722076294805	2.89204935419224	-0.447270336300959	-0.492093419394827	-0.626562668676433	0	-0.223154920831617	-0.536916502488696	0.942245239608964	4.3039764716491	-0.71620883486417	-3.65212077751255	0	0	-1.97125516149249	0.225075910107068	1.18877219662524
YAL036C	-2.5185028272382	-1.13497679454181	-0.649529063771147	0.56409026315551	0.151459692000447	-1.83887600415927	-0.916525315695011	-1.40197304646567	-0.188353719539017	-0.795163383002346	1.17089992661884	-0.139808946461951	1.00099322084911	0.369911170847245	0.321366397770179	0.272821624693112	0.733996968925242	0.539817876616977	0.442728330462844	0.00582537276924794	0.661179809309643	0.588362649694043	2.06897822854456	1.8747991362363	0.855358901617908	0.297094011231646	-0.60098429069408	1.14662754008031	1.55925811123537	0.831086515079375	-1.40197304646567	0.709724582386709	-0.60098429069408	0.56409026315551	-0.916525315695011	-0.212626106077550	-1.28061111377301	0.63690742277111	-0.406805198385815	0.709724582386709	-1.15924918108034	-1.08643202146474	-1.96023793685194	0.17573207853898	-0.406805198385815	-0.212626106077550	0.0786425323848474	0.151459692000447	1.6563476573895
YAL037W	0.306143818681251	-2.41778947534119	-1.30551671361536	-0.601833945992897	0.215346042213836	-0.488336725408629	0.465039927499226	0.238045486330689	0.66933492455091	0.419641039265519	0.169947153980128	0.238045486330689	-0.125145619538970	-0.0116483989547012	-0.284041728356946	-0.0797467313052623	-0.284041728356946	-0.0797467313052623	-0.488336725408629	0.101848821629567	0.169947153980128	0.169947153980128	0	0.760132701018324	0.442340483382373	-0.783429498927727	2.41719212154864	-0.442937837174921	1.98590268332842	-1.73680615183558	1.50921435687450	-0.55643505775919	-0.147845063655823	-1.01042394009626	0.533138259849787	-2.03189892535468	1.89510490686101	-0.715331166577166	1.16872269512169	-1.19201949303109	2.4398915656655	0.66933492455091	1.48651491275764	-2.71288224886029	-1.19201949303109	-1.48711226655019	2.57608823036662	-0.238642840123238	1.32761880393967
YAL038W	-0.679464743975876	-1.64680155763942	-0.103178982644404	1.02881090568527	-0.123760616977671	-1.13226069930775	-0.411903497643407	-0.350158594643606	-0.185505519977471	-0.802954549975477	0.287872069687667	-0.185505519977471	0.308453704020934	0.555433316020136	-0.185505519977471	0.143800629354799	-0.123760616977671	0.287872069687667	0.452525144353802	0.699504756353004	0.123218995021532	0.98764763701874	-1.46156684864002	-1.31749540830715	-1.21458723664081	-0.39132186331014	-0.247250422977272	0.699504756353004	-1.07051579630795	0.555433316020136	-0.350158594643606	0.740668025019538	0.390780241354001	0.720086390686271	0.59659658468667	0.349616972687467	0.329035338354201	0.246708801021133	1.19346398035141	0.678923122019737	0.493688413020336	0.411361875687268	-0.576556572309542	-0.0208524453113362	-0.123760616977671	-0.144342251310937	0.493688413020336	-0.84411781864201	0.740668025019538
YAL039C	-2.99279859832772	-2.44484556827942	-1.03582349101236	0.373198586254701	1.02552362202649	0.033989567653372	0.581942597701673	-1.0880094938741	0.242733579100344	0.686314603425158	-0.253033448086214	-0.122568440931857	0.52975659483993	0.425384589116444	0.321012583392958	-0.331312452378828	-0.383498455240571	-0.983637488150615	0.634128600563416	0.190547576238601	0.321012583392958	-0.305219450947957	2.01705767639960	0.973337619164745	-0.5400564638258	-0.279126449517085	-3.09717060405120	-0.331312452378828	-0.461777459533186	0.608035599132544	-1.14019549673584	0.999430620595616	0.373198586254701	1.44301164492043	-1.16628849816671	-0.253033448086214	-0.592242466687543	0.00789656622250057	-0.435684458102314	0.373198586254701	-0.0442894366392424	0.973337619164745	-0.983637488150615	1.44301164492043	0.842872612010387	1.20817463204259	2.25189468927745	0.347105584823830	-0.7227074738419
YAL040C	5.01714176834025	3.99395449637851	0.397752172865931	0.939439552139792	1.42093944482767	0.141955354875496	0.563267760977388	-1.69376298599703	-1.09188812013719	-1.16712247836967	0.00653351005703122	-0.174028949700922	0.653548990856365	0.879252065553807	0.623455247563373	-0.444872639337853	-0.655528842388799	-1.03170063355120	-0.61038822744931	-0.520106997570334	0.0215803817035274	0.5181271460379	0.593361504270381	0.78897083567483	-0.0687008481754495	-0.33954453781238	-0.113841463114938	-0.0837477198219456	-0.354591409458876	0.217189713107977	1.22533011342322	0.488033402744908	0.728783349088846	-0.444872639337853	-0.0987945914684418	-0.715716328974784	-0.61038822744931	-0.986560018611714	0.111861611582504	-0.595341355802814	0.397752172865931	-0.53515386921683	0.0215803817035274	-0.896278788732737	-1.13702873507668	-1.03170063355120	-0.219169564640411	-0.369638281105372	-1.01665376190471
YAL044C	-1.81514278755821	-0.897694558780299	-0.584928117151466	0.478477784386565	-1.06450332764901	-0.209608387196867	-0.0219485222195672	-0.0219485222195672	-0.0219485222195672	-0.167906194979689	0.290817919409266	0.56188216882092	0.332520111626443	0.0614558622147882	-0.0219485222195672	-0.0219485222195672	0.0614558622147882	-0.668332501585822	0.39507339995221	-0.272161675522633	1.18741505207859	0.269966823300677	0.457626688277976	-0.793439078237355	-0.918545654888888	-0.626630309368644	-1.33556757706066	0.103158054431966	-1.60663182647232	0.249115727192088	-1.81514278755821	0.144860246649144	-1.98195155642692	0.39507339995221	-0.605779213260055	0.415924496060799	-0.251310579414045	0.999755187101287	0.874648610449753	1.85465012755343	-0.459821540499933	0.499328880495154	-0.87684346267171	1.79209683922766	1.50018149370742	2.91805602909146	-0.230459483305456	-0.543225924934289	-0.126204002762511
YAL048C	0.517831453428305	-0.92058925053921	-0.56687924136687	-0.44897590497609	-0.283911234028998	1.67328415005795	-1.10923458876446	0.116960109699654	-0.614040575923182	0.0697987751433417	0.211282778812278	0.140540776977810	-0.118846563081906	0.612154122540929	-1.60442860160573	0.234863446090434	-0.21316923219453	-0.0245238939692822	-0.354653235863466	1.06018680082589	0.517831453428305	0.0697987751433417	-1.13281525604261	-0.000943226691126242	0.0697987751433417	-0.260330566750842	0.258444113368590	0.258444113368590	0.282024780646746	0.0462181078651857	-0.000943226691126242	-0.897008583261054	-1.13281525604261	4.55012555799298	0.0697987751433417	-0.283911234028998	-0.0952658958037502	-0.80268591414843	-0.000943226691126242	-0.56687924136687	1.27241280632930	0.140540776977810	0.753638126209865	-0.56687924136687	-0.661201910479494	-0.80268591414843	0.258444113368590	-1.6751706034402	-0.21316923219453
YAL051W	0.0209579669418858	-1.43531253012297	-1.04235064996261	-0.695619579232885	-0.418234722649103	0.344573632956298	0.0440733716572009	-0.903658221670721	0.413919847102244	-0.487580936795048	0.159650395233777	0.0440733716572009	0.136534990518462	0.413919847102244	-0.302657699072527	0.228996609379722	-0.140849866065320	-0.556927150940994	0.113419585803146	0.899343346123863	0.783766322547287	-0.0483882472040598	-0.7187349839482	0.298342823525668	0.506381465963505	0.645073894255396	-0.0483882472040598	0.829997131977917	-0.67250417451757	-0.580042555656309	-0.626273365086939	0.668189298970711	-0.76496579337883	0.737535513116656	-2.70665978946531	0.483266061248189	-0.973004435816667	0.298342823525668	0.367689037671613	0.437035251817559	0.668189298970711	0.783766322547287	0.182765799949092	0.506381465963505	0.228996609379722	0.552612275394135	1.52345927343737	-0.348888508503157	-0.117734461350005
YAL053W	0.86244008995333	2.26991933750414	-1.44984724530872	-2.304388217036	0.535703836057606	-0.494772041613526	0.510570278065627	0.384902488105733	0.962974321921246	0.937840763929267	0.0330326762180293	-0.997443201453103	-1.07284387542904	-1.55038147727664	0.460303162081669	0.611104510033542	-0.168035787717801	-0.394237809645611	0.711638742001458	1.08864211188114	-0.519905599605505	-0.821508295509251	0	0	0	-0.469638483621547	1.31484413380895	-1.75144994121247	-0.62043983157342	-2.63112447093173	0.787039415977394	-0.469638483621547	2.16938510553623	0.88757364794531	1.99345019959238	0.0581662342100081	0.86244008995333	0	0.535703836057606	-2.37978889101194	1.56617971372874	-1.72631638322049	1.18917634384906	-1.19851166538893	0	0	-0.168035787717801	-1.44984724530872	-0.117768671733844
YAL054C	1.65869217860138	-2.01004622123891	-0.345376374615344	0	0.0101841751489140	0.47887762711089	0.414230254426480	0.446553940768685	0.333421038570966	0.123317077346632	0.446553940768685	0.381906568084274	0.0425078614911192	-0.57164217901078	-0.313052688273138	-0.50699480632637	0.284935509057659	-1.05649747414386	0.139478920517735	-0.280729001930933	-0.410023747299754	0.236449979544351	-0.587804022181883	-0.19991978607542	-0.345376374615344	-0.523156649497473	1.25464609932382	-1.20195406268378	-0.587804022181883	-0.81406982657732	1.07686582444169	-0.700936924379601	0.979894765415071	-0.87871719926173	1.49707374689036	-1.70297120098796	1.09302766761279	0	1.36777900152153	-1.20195406268378	1.09302766761279	1.17383688346830	2.20819484641887	-0.959526415117243	-0.700936924379601	-1.08882116048606	2.15970931690556	-0.458509276813062	0.333421038570966
YAL059W	-1.78442320309268	-1.73910062988902	-0.266117000770129	0.119124871460967	0.323076450877429	-1.60313291027805	-1.98837478250914	-0.674020159603054	0.119124871460967	0.481705457090233	0.753640896312183	0.57235060349755	0.277753877673771	0.866947329321329	-0.719342732806712	0.595011890099379	-0.107487994557325	0.187108731266454	-0.470068580186591	0.866947329321329	0.413721597284746	1.04823762213596	2.77049540387498	3.04243084309693	1.72807622019084	0.209770017868283	0.662995749904867	-0.0848267079554956	0.209770017868283	0.391060310682917	-1.14990717824147	-0.0395041347518373	0.323076450877429	-0.51539115339025	-0.560713726593908	-1.46716519066707	-0.651358873001225	0	-0.288778287371958	-0.107487994557325	-0.379423433779275	0.685657036506696	-0.51539115339025	-0.49272986678842	-1.55781033707439	-1.03660074523232	-1.78442320309268	0.934931189126816	1.66009236038535
YAL060W	0.0554332158935513	-0.642153321193836	1.16721175937657	0.0118340573255896	-1.51413649255307	0.120831953745494	0.53502396014113	0.120831953745494	0.208030270881417	-1.12174406544141	0.186230691597436	-1.07814490687345	-0.184362156230238	0.186230691597436	-0.206161735514219	0.753019752980938	1.62500292434017	-0.620353741909855	-0.402357949070047	0.644021856561034	0.142631533029475	0.426026063721226	0	0	0	-2.34252050534434	-0.249760894082181	-1.95012807823269	0.208030270881417	-0.860149114033644	1.23261049722852	-0.881948693317625	-0.140762997662276	-1.05634532758947	-0.358758790502085	-0.860149114033644	0.840218070116862	0	0.731220173696958	0.120831953745494	2.80218020567514	0.404226484437245	1.99559577216785	0.208030270881417	0	0	1.42880671078434	-2.21172302964046	-1.51413649255307
YAL061W	-0.57574408232891	-2.00169788487934	-1.17903222956179	0.484580540080387	-0.667151377364195	1.81912704759554	0.557706376108614	-0.0638632301313186	-0.484336787293626	-0.92309180346299	-0.447773869279512	-0.52089970530774	-0.411210951265399	0.667395130150956	0.137232818946307	0.173795736960420	-0.447773869279512	-0.264959279208944	0.0823884419251362	0.722239507172126	0.521143458094501	0.393173245045103	-1.50809849168881	-0.703714295378308	-1.12418785254062	-0.977936180484161	1.01474285128504	-1.28872098360413	0.81364680220741	-1.05106201651239	0.831928261214467	-0.630588459350081	1.16099452334149	-0.667151377364195	1.38037203142617	-0.977936180484161	1.16099452334149	0	0.575987835115671	-1.19731368856884	0.685676589158012	0.70395804816507	2.76976291596249	-0.00901885311014804	-0.00901885311014804	0.100669900932193	-0.283240738216001	-0.740277213392422	-0.136989066159546
YAL062W	-1.75735960826029	-1.85787862491188	1.57987174457262	-0.048536325183198	0.0318788881380768	-0.0284325218528793	0.0318788881380768	0.132397904789670	-0.229470555156066	-0.611442818432122	0.112294101459352	-0.128951538504473	-0.551131408441165	0.333435938092857	-0.269678161816704	0.574681578056682	0.232916921441264	-0.551131408441165	0.0318788881380768	1.2381070879572	0.333435938092857	-0.048536325183198	0	0	0	-0.510923801780528	1.09738046464497	-0.993415081708177	0.433954954744451	-0.510923801780528	0.856134824681143	-0.63154662176244	0.172605511450308	-0.732065638414034	-0.108847735174154	-0.510923801780528	0.0720864947987142	0	0.0318788881380768	-0.591339015101803	1.35872990793911	0.695304398038594	1.01696525132369	-0.571235211771484	0	0	3.26859122431939	2.96703417436461	2.64537332107951
YAL064W	0.220528840363702	-2.55504433516927	-0.676194800962333	-0.590792549407473	-0.548091423630042	-1.14590718451407	0.903746852802587	-0.505390297852612	0.498086157916999	0.113776025920127	-0.121080165855740	0.00702321147655103	-0.0783790400783095	-0.441338609186467	-0.121080165855740	0.0924254630314116	-0.441338609186467	0.0283737743652662	-0.185131854521885	0.199178277474987	2.29153344056907	0.284580529029848	0	0.71159178680415	0.241879403252417	-1.31671168762379	0.647540098138005	-1.08185549584792	0.989149104357447	-0.569441986518758	1.22400529613331	-0.82564874118334	-0.206482417410600	4.170382974776	-0.206482417410600	-0.355936357631606	0.818344601247726	-2.23478589183854	1.24535585902203	-1.31671168762379	1.67236711679633	0.775643475470296	1.6296659910189	-2.23478589183854	-1.31671168762379	-1.27401056184636	1.97127499723834	-0.633493675184903	0.455385032139569
YAL065C	-0.600497356688928	-1.52089777566930	0	0.757093261307116	0.0207729261228208	0.480973135613005	0.665053219409079	0.688063229883588	0.204853009918895	-2.69440830986927	0.181842999444385	0.112812968020858	0.112812968020858	-0.393407262418345	-0.646517377637946	-0.232337189096781	0.135822978495367	0.0207729261228208	0.573013177511042	0.0667929470718393	0.895153324154171	0.204853009918895	-0.669527388112456	-0.0252470948261976	-0.25534719957129	0.64204320893457	0.526993156562024	0.365923083240459	0.457963125138496	0.434953114663987	0.319903062291441	0.457963125138496	-0.0712671157752161	-0.0712671157752161	0.158832988969876	-0.25534719957129	-0.0252470948261976	-1.01467754523009	0.112812968020858	-0.163307157673253	0.526993156562024	-0.278357210045799	0.573013177511042	-0.393407262418345	-0.0942771262497253	-0.83059746143402	0	-1.68196784899086	-0.324377230994817
YAL066W	0.161050316270196	0	-1.03489274994842	-0.693194731028816	0.400238929513919	0.178135217216176	0.946955759785287	-0.676109830082836	0.707767146541564	-0.334411811163231	0.263559721946077	0.161050316270196	0.109795613432255	-0.0439684950815668	0	0.126880514378236	-0.0952231979195075	-0.248987306433330	-1.13740215562430	0.348984226675979	-0.573600424406954	0.297729523838038	0	0.126880514378236	-0.0781382969735273	-1.13740215562430	0.759021849379504	-1.20574175940822	1.76703100519234	-1.82079819346351	1.71577630235440	-0.881128641434598	0.844446354109405	0	0	-0.556515523460974	0	-0.881128641434598	0	-0.556515523460974	2.68961565627527	1.23739907586695	0	-1.49618507548989	0.366069127621959	-0.454006117785092	3.30467209033056	2.36500253830165	0.827361453163425
YAL067C	-0.180003755461113	-1.67666419412655	0	0.119328332271974	0.0376923083447683	0.119328332271974	0.25538837215065	0	-0.111973735521775	0.132934336259841	0.894870559580426	0.554720459883737	0.473084435956531	-0.220821767424716	-0.710637910987949	-0.248033775400451	-0.0303377115945696	-0.710637910987949	0.418660420005061	-0.601789879085008	0.105722328284106	0.0649043163205035	-0.629001887060743	0.350630400065723	1.50714073903447	1.38468670314366	2.51398503413667	-0.87390995884236	0.36423640405359	-1.47257413430853	-0.111973735521775	-0.765061926939419	0.078510320308371	0	1.37108069915579	-0.629001887060743	1.45271672308300	-1.15963604258758	0.81323453565322	-1.58142216621147	0.854052547616823	0.160146344235577	0.663568491786677	-1.69027019811442	-1.20045405455118	-0.833091946878757	0.745204515713883	-0.08476172754604	-0.316063795339789
YAR007C	1.08327693472546	1.12566360730439	-1.33276340227335	-0.598061077571959	-0.682834422729812	-0.598061077571959	1.22456584332188	1.29521029762009	0.941988026129039	-0.258967696940547	-0.499158841554464	-1.50231009258906	-1.14908782109800	-0.258967696940547	0.744183554094048	1.12566360730439	0.63115242721691	0.221414592287287	-0.131807679203767	-0.499158841554464	-0.160065460923052	-0.499158841554464	-0.131807679203767	1.39411253363759	2.15707264005827	-0.160065460923052	-0.838252222185876	-1.71424345548369	-2.02507905439582	-1.94030570923797	-1.64359900118548	1.01263248042725	1.32346807933938	1.62017478739186	1.19630806160260	1.39411253363759	0.207285701427645	-0.612189968431601	-0.937154458203371	-1.20560338453657	-1.50231009258906	-0.485029950694822	-0.131807679203767	1.11153471644474	0.843085790111543	0.927859135269396	-0.92302556734373	0.00948122939265461	2.14294374919862
YAR008W	0.179047120131302	-2.32602573346352	-1.42576517670288	-0.760355199966756	-0.62335902828579	0.257330646806140	0.981453268548394	0.824886215198717	0.394326818487107	-0.290654039917727	-0.349366684923856	-0.0949452232306315	-0.642929909954499	-0.0949452232306315	-0.329795803255146	1.04016591355452	0.159476238462593	-0.329795803255146	-0.15365786823676	0.648748280180331	-0.349366684923856	0	0	2.05785176032742	1.52943795527226	-1.21048547834708	0.0420509484503354	-2.11074603510772	-0.545075501610951	-1.66061575672740	0.492181226830655	-0.15365786823676	1.19673296690420	1.31415825691646	0.903169741873556	0.100763593456464	0.296472410143560	-1.01477666165998	-0.349366684923856	-1.48447782170901	0.746602688523879	0.198618001800012	1.6077214819471	0.0811927117877545	-0.192799631574179	-0.427650211598694	-1.97374986342675	0.629177398511622	2.89939967208193
YAR009C	0.828138642894165	-1.54051597011495	0.391807529971433	0.51647356223507	1.99168827735478	0.661917266542648	1.20213673968508	1.13980372355326	0.952804675157802	0.869693986982044	1.26446975581690	-1.54051597011495	0.890471659025983	-2.03918009916950	0.661917266542648	-1.97684708303768	0.412585202015372	-1.89373639486193	0.558028906322950	-1.62362665829071	0.371029857927493	-1.89373639486193	-0.584743056093729	0.100920121356278	0.869693986982044	0.454140546103252	0.267141497707795	0.371029857927493	0.163253137488097	0.350252185883554	-0.106856599083118	0.100920121356278	-0.397744007698273	-0.626298400181608	-0.813297448577065	-0.148411943170997	-0.501632367917971	0.0178094331805197	0.350252185883554	-0.667853744269488	0.51647356223507	1.22291441172902	-0.0860789270391784	-0.480854695874031	-0.148411943170997	-0.314633319522514	-0.730186760401306	-1.81062570668617	-0.0445235829512992
YAR010C	2.02305574951504	-0.658377421020969	1.59516747762099	-0.686903305813905	0.625287394661163	-0.0308079555763711	0.56823562507529	0.511183855489418	0.282976777145928	0.596761509868226	-0.0308079555763711	0.996123896969334	-0.829532729778586	-0.0308079555763711	-1.48562808001612	-0.0593338403693074	-1.00068803853620	0.482657970696481	-0.430170342677479	0.425606201110609	-0.629851536228032	-0.57279976664216	0	0.368554431524736	0.282976777145928	1.02464978176227	0.140347353181246	1.13875332093402	0.0832955835953739	1.05317566655521	-0.629851536228032	0.311502661938864	-0.686903305813905	0.454132085903545	-1.11479157770795	0.454132085903545	-4.8516824855826	0.0832955835953739	0.425606201110609	0.140347353181246	0.225925007560055	0.682339164247035	-0.686903305813905	-0.173437379541052	0.425606201110609	0.140347353181246	0.79644270341878	-1.17184334729382	-0.173437379541052
YAR018C	-0.413582570974193	-1.22452878857065	2.714352839755	2.58402219764128	-0.717687402572865	0.122221179937752	-0.138440104289681	-1.15212287628525	-1.06523578154277	-1.19556642365649	-0.341176658688795	-0.138440104289681	1.13590395193332	0.469769558907662	0.93316739753421	-0.239808381489238	0.238070639594389	-0.51495084817375	0.00637172028111502	0.773874390506333	0.194627092223150	0.715949660678015	0.281514186965627	-1.23900997102773	-1.78929490439675	-1.65896426228304	-0.109477739375522	-0.283251928860477	0.52769428873598	1.57033942564571	0.440807193993503	0.513213106278901	0.252551822051468	-0.775612132401183	-0.341176658688795	-1.06523578154277	-1.74585135702552	0	-0.196364834117999	0.339438916793946	0.484250741364741	2.46817273798465	0.860761485248811	0.802836755420493	-0.00810946217596457	-0.52943203063083	-0.630800307830387	-1.48519007279808	-1.58655834999764
YAR020C	0.834701264801308	-1.79968489993121	-1.20096077158291	0.714956439131648	-0.434593887297085	-0.266951131359561	-0.290900096493493	1.21788470694422	-0.338798026761357	-0.793828364306064	0.0443854153815539	-0.793828364306064	-0.171155270823834	0.307824031854805	0.475466787792329	-0.219053201091697	-0.147206305689902	0.164130241051214	0	1.38552746288174	0.0204364502476219	0.164130241051214	0.379670927256601	0.882599195069172	0.283875066720873	-0.506440782698881	0.475466787792329	-0.98542008537752	1.76871090502465	-1.94337869073480	0.786803334533444	-0.98542008537752	1.12208884640849	-1.82363386506514	0.834701264801308	0.595211613461988	1.26578263721208	-0.0274614800202420	0.85865022993524	-0.554338712966745	1.79265987015859	-0.171155270823834	1.45737435828354	-3.66770418037790	-0.386695957029221	-0.937522155109656	-0.554338712966745	-1.39255249265436	0.379670927256601
YAR023C	0.531277851799758	-1.90039830725805	-1.01139842115089	-0.0439573686225192	0.139072019693660	0.0344837977987004	-0.070104424096259	0.374395518957319	-0.148545590517479	0.400542574431058	0.0606308532724402	0.845042517484636	-0.357722034307397	-0.148545590517479	-0.985251365677154	-0.070104424096259	0.139072019693660	-0.357722034307397	-0.776074921887235	1.15880718316951	0.583571962747237	-0.148545590517479	0	0	0	-1.95269241820553	1.10651307222203	-4.25363329989464	1.68174829264431	-1.29901603136203	1.13266012769577	-1.53433953062569	0.975777794853335	-1.16828075399333	0.295954352536099	0.00833674232496054	2.49230701233025	0	1.52486595980187	-1.08983958757211	2.30927762401407	0.609719018220977	1.68174829264431	-1.84810419631057	0	0	1.96936590285545	0.400542574431058	0.139072019693660
YAR027W	3.76098833432533	-0.851965335271167	-0.200724817210484	0	1.04748617573916	0.531920765607783	0.0977604202339952	-0.173589795624623	-0.282129881968070	-0.553480097826687	0.314840592920889	0.287705571335027	-0.553480097826687	0.721865916708816	0.206300506577442	0.531920765607783	-0.499210054654964	-0.44494001148324	0	-0.0921847308670372	-2.01877126346322	0.179165484991580	-1.09618052954392	-0.74342524892772	-0.336399925139793	-0.227859838796346	1.50878154269881	-1.63888096126116	0.396245657678475	-1.17758559430151	0.450515700850198	0.0434903770622716	1.42737647794122	-0.44494001148324	1.37310643476950	-0.472075033069102	0.0706253986481334	0	-0.309264903553931	-1.39466576698840	-0.0107796661094519	1.72586171538570	1.02035115415330	-0.146454774038761	-0.662020184170134	-0.227859838796346	0.559055787193645	-0.770560270513581	-0.879100356857028
YAR028W	0.308974906585083	3.45818166826528e-18	0.224709022970970	-0.70221569678428	0.92692471975525	0.393240790199197	0.393240790199197	-0.393240790199197	0.365152162327826	-0.196620395099598	0.421329418070568	0.393240790199197	-0.0561772557427424	-0.589861185298795	-0.196620395099598	-0.337063534456454	-0.0280886278713712	-1.26398825421170	0.674127068912909	-0.758392952527022	1.32016550995445	-1.01119060336936	-1.76064869877275e-20	-0.47750667381331	-0.168531767228227	-0.168531767228227	0.898836091883878	-1.01119060336936	3.96049652986334	-0.70221569678428	0.92692471975525	-1.03927923124073	0.533683929556053	0.252797650842341	0.252797650842341	-0.814570208269765	0.730304324655651	-1.26398825421170	0.92692471975525	-1.46060864931130	1.60105178866816	0.168531767228227	1.20781099846896	-1.03927923124073	-1.54487453292542	-1.71340630015364	-1.26398825421170	-0.870747464012507	-0.870747464012507
YAR029W	0.453431970301783	-2.87352904569215	-1.08208849861849	-0.371199392636883	0.453431970301783	0.254383020626932	0.0837696351913463	-0.570248342311734	-0.428070521115412	-0.769297291986584	0.112205199430611	0.339689713344725	-0.28589269991909	0.339689713344725	0.908400998130013	-0.314328264158355	-0.371199392636883	-0.229021571440562	0	1.07901438356560	0.254383020626932	0.112205199430611	-0.0299726217657111	1.33493446171898	0.311254149105461	-0.513377213833205	-0.115279314483504	-0.456506085354676	1.39180559019751	-2.21951106818907	1.13588551204413	-1.82141316883937	1.56241897563309	0	0.766223176933691	-2.04889768275348	3.1548105730319	-0.200586007201297	1.70459679682941	-0.968346241661434	1.39180559019751	-0.0584081860049754	2.07425913193985	-2.90196460993141	-0.428070521115412	-1.76454204036084	0.112205199430611	0.311254149105461	0.82309430541222
YAR031W	0.6391730426322	-1.36027467465571	-1.09205607843416	1.46821234004426	3.97971374102786	0.395337955158065	-0.799453973465199	-0.94575502594968	-0.848220990960026	-0.653152920980718	0.151502867683929	0.0539688326942753	-0.0435652022953789	0.614789533884787	-0.360550816011755	-0.0435652022953789	-0.433701342253995	-1.01890555219192	0	0.297803920168411	-0.214249763527274	-0.0191816935479653	0.00520181519944823	-0.0435652022953789	-0.384934324759168	-0.823837482212612	1.78519795376064	-1.89671186709881	1.37067830505461	-1.14082309592899	0.761090586369268	-0.628769412233304	1.27314427006495	-0.360550816011755	1.44382883129685	-1.50657572714019	0.834241112611509	0	1.07807620008564	-1.60410976212985	0.858624621358922	1.15122672632788	1.07807620008564	-1.06767256968675	-1.14082309592899	-0.87260449970744	1.90711549749770	0.22465339392617	0.761090586369268
YAR035W	1.35216182287707	-2.17720971480207	-0.633109667067443	1.51760111370578	-0.82612217303427	-0.0264989340288409	0.0562207113855139	0.524965368733524	-0.770975742758034	-0.302231085410024	0.00107428110927733	0.74555108983847	-0.247084655133787	0.662831444424116	-0.0816453643050774	0.359526077904815	0.221660002214223	0.580111799009761	-0.412523945962497	0.138940356799869	-1.21214718496793	0.580111799009761	-0.274657870271905	0.111367141661750	-0.412523945962497	-0.247084655133787	0.800697520114707	-0.35737751568626	0.497392153595406	-0.329804300548142	1.04885645635777	0.00107428110927733	-1.35001326065852	0.717977874700352	0.91099038066718	-0.164365009719432	0.552538583871643	-0.82612217303427	0.524965368733524	-1.29486683038228	1.49002789856766	-0.633109667067443	1.76576004994885	-0.68825609734368	-0.550390021653088	-1.35001326065852	-2.03934363911147	-2.37022222076889	0.166513571937987
YAR037W	-0.07667935007633	-2.13839922461862	-0.456996608487043	0.043420836790211	0.223571117090023	-1.01746414719757	0.563854979878555	-0.0966960478874202	0.443754793012014	-0.336896421620502	0.103470930223482	0.483788188634195	0	0.683955166745096	-0.777263773464486	-0.0166292566430595	-0.156746141320691	-0.136729443509601	0.323654606145473	0.283621210523293	-0.256829630376142	0.403721397389834	0	1.40455628794434	0.343671303956564	-1.31771461436392	0.94417223828927	-0.897363960331027	1.68479005729961	-0.497030004109224	0.924155540478179	-1.97826564212990	0.403721397389834	-0.537063399731404	0.443754793012014	-0.737230377842306	1.06427242515581	-1.19761442749738	1.30447279888889	-1.81813205964118	1.92499043103269	0.744005260178367	1.92499043103269	-0.957414053764298	-0.737230377842306	-1.45783149904155	0.0834542324123913	1.14433921640017	-2.25849941148516
YAR040C	0.63277571939608	-2.58742168578779	-0.157456772673582	0.830333842413495	0.0796129749473167	-0.117945148070099	0.296926910266474	0.277171097964732	0.316682722568215	-0.394526520294480	0.138880411852541	0.395705971775181	-0.236480021880548	0.119124599550800	-0.256235834182290	0.000589725740350499	-0.0191660865613910	-0.0586777111648741	-0.0191660865613910	-0.137700960371840	0.0401013503438336	-0.0586777111648741	0.435217596378664	0.771066405508271	0.613019907094338	-0.947689264743244	1.12667102693962	-0.868666015536278	0.474729220982148	-1.50085200919201	1.22545008844833	0.0203455380420920	0.613019907094338	0	1.32422914995703	-0.947689264743244	1.46251983606922	-2.17254962745122	0.257415285662991	-1.24402644926937	1.85763608210406	0.948868716223945	1.85763608210406	-2.07377056594251	-1.24402644926937	-1.50085200919201	-3.93081692230622	0	1.18593846384484
YAR042W	3.19336472188367	1.94589250978828	-0.840128763891438	-0.756963949751745	-0.133227843704048	-0.632216728542206	0.303387430529341	-0.590634321472359	0.199431412854724	-0.40351348965805	0.0331017845753383	0.573673076483343	-0.133227843704048	0.386552244669033	0.0331017845753383	0.511299465878573	-0.528260710867589	-0.0916454366342011	-0.133227843704048	0.261805023459494	-0.257975064913587	-0.257975064913587	0	0.42813465173888	-0.0916454366342011	0.0538929881102616	0.407343448203957	0.241013819924571	-0.632216728542206	0.802376315367498	0.0331017845753383	0.344969837599187	-1.21437042752006	-0.174810250773894	-0.528260710867589	0.178640209319801	-0.798546356821591	0.0538929881102616	0.261805023459494	-0.528260710867589	0.241013819924571	0.636046687088113	-0.216392657843741	0.636046687088113	-0.528260710867589	-0.756963949751745	2.04984852746289	-0.840128763891438	-1.08962320631052
YAR043C	3.86749782417868	0.457848041785638	-0.571099525682086	0.94205866177045	-0.0465380206985402	-0.18776611819411	0.417497156786904	-0.308818773190313	-0.18776611819411	-0.248292445692211	0.0543391917982955	-0.0465380206985402	-0.268467888191579	0.235918174292600	-0.207941560693477	0.336795386789435	-0.308818773190313	-0.0465380206985402	-0.308818773190313	0.0341637492989284	0.0139883067995612	-0.107064348196642	1.30521662675906	0.65960246677931	0.0139883067995612	0.478023484285005	0.316619944290068	0.296444501790701	-0.732503065677023	0.861356891772981	-0.0263625781991730	0.437672599286271	-0.409695985687149	-0.732503065677023	-0.409695985687149	-0.833380278173858	-1.01495926066816	0.235918174292600	-0.349169658189047	-0.409695985687149	-0.772853950675757	0.356970829288802	-0.450046870685883	0.558725254282474	-0.308818773190313	-0.651801295679554	0	-2.83074908561120	-2.18513492563146
YAR044W	4.11681459528157	2.72262670675154	-1.28922007452873	0.844740979343757	-0.350277210824835	-0.378730024876468	-0.378730024876468	0.190326256156195	-0.236465954618302	-0.236465954618302	0.0196093718463958	-0.236465954618302	-0.634805351341166	0.133420628052928	-0.378730024876468	0.389495954517627	-0.720163793496066	-0.0372962562568705	-0.122654698411770	0.0480621858980289	-0.122654698411770	1.35689163227315	0	0.503307210724159	0.161873442104561	-0.549446909186267	0.588665652879058	0.076514999949662	-0.407182838928101	0.247231884259461	-0.00884344220523733	0.247231884259461	1.66987258684112	-0.264918768669935	-0.236465954618302	-1.06159756211566	-1.06159756211566	-0.350277210824835	0.417948768569260	-0.492541281083	0.361043140465993	0.78783535124049	-0.264918768669935	0.361043140465993	-1.51684258694179	-1.28922007452873	0.844740979343757	-1.31767288858036	-1.14695600427056
YAR052C	-1.56884185628800	-1.42635445013776	-0.457440088316105	5.6980158573744	0.311991904895208	-0.00148038863532719	-0.0299778698653758	0.796449085806034	-0.5714300132363	-0.229460238475716	0.283494423665159	-0.115470313555522	0.568469235965645	-0.742414900616591	-0.827907344306737	0.05551457382477	0.397484348585353	-0.77091238184664	0.625464198425743	-0.457440088316105	0.625464198425743	-0.457440088316105	0.853444048266131	0.482976792275499	0.88194152949618	-1.05588719414713	1.25240878548681	-0.286455200935813	0.653961679655791	-0.0299778698653758	0.853444048266131	-0.086972832325473	0.767951604575986	-0.314952682165862	0.767951604575986	-0.799409863076689	0.368986867355305	-0.542932532006251	0.995931454416374	-2.33827384949931	0.853444048266131	-0.998892231687029	0.824946567036083	-1.19837460029737	-1.31236452521756	-1.31236452521756	-1.45485193136781	-0.485937569546154	0.767951604575986
YAR060C	0.086335380129638	-2.06958239796475	-0.452644064393959	1.21116204696149	-0.148003508793665	-0.265172953255316	0.531579269083914	0.390975935729932	0.484711491299253	-0.124569619901335	-0.452644064393959	0.531579269083914	-0.382342397716968	-0.218305175470656	-0.56981350885561	1.09399260249984	-0.194871286578326	-0.0542679532243438	-0.616681286640271	0.156637046806629	0.0629014912373076	0.0629014912373076	-0.640115175532601	1.11742649139217	1.49236871366946	-1.92897906461077	1.04712482471518	-1.10879295337921	1.35176538031547	-0.921321842240565	1.00025704693052	-0.499511842178619	1.09399260249984	-0.874454064455904	1.07055871360751	-0.968189620025225	0.344108157945271	-1.50716906454882	0.156637046806629	-2.13988406464174	0.906521491361198	1.11742649139217	0.601880935760904	-0.288606842147647	0.344108157945271	-0.382342397716968	1.46893482477713	0	-0.171437397685995
YAR061W	0.724997865022123	-3.06355995133757	-1.00353163869199	-1.05088861139648	-0.103749157306561	0.748676351374371	0.488213001499642	0.440856028795146	-0.0327136982498165	0.204071165272665	-0.435247966238034	-0.36421250718129	-0.269498561772298	-0.908817693282996	-0.529961911647027	0.51189148785189	-0.151106130011057	-0.36421250718129	-0.0327136982498165	0.0383217608069278	0.440856028795146	1.41167396923732	0	1.38799548288507	0.085678733511424	-2.04538503819091	1.03281818760135	-1.59549379749819	1.6484588327598	-1.87963563372517	0.772354837726619	-0.8614607205785	1.36431699653282	-0.97985315233974	0.582926946908634	-0.814103747874004	1.12753213301034	-1.59549379749819	2.16938553250926	-0.8614607205785	1.71949429181654	1.26960305112383	1.57742337370305	-0.908817693282996	-0.908817693282996	-0.8614607205785	1.08017516030584	-1.57181531114594	-0.506283425294779
YAR062W	2.11541483392004	-0.544121074862842	-0.831121352789052	1.12048053710918	-0.218854093213137	-0.276254148798379	-0.180587389489643	0.240346351468799	-0.4867210192776	-0.276254148798379	-0.027520574595664	-0.391054259968863	-0.180587389489643	0.37427981450103	-0.716321241618568	0.469946573809767	0.125546240298315	-0.0657872783191586	0	0.73781349987423	0.182946295883557	0.240346351468799	-0.945921463959536	-0.027520574595664	0.393413166362777	-0.98418816768303	1.63708103737635	-2.66792313151680	0.565613333118503	-1.29032179747099	1.50314757434412	-0.716321241618568	0.929147018491703	-0.658921186033326	1.42661416689713	-0.410187611830611	2.0197480746113	0	0.87174696290646	-1.73038889029118	0.910013666629955	0.910013666629955	2.30674835253751	-2.2661227424201	-0.811988000927305	-1.55818872353545	1.27354735200315	-2.09392257566438	-0.391054259968863
YAR064W	1.39898318816972	-0.752872022969434	-0.397926833503182	-0.331374610478259	0.178859099379479	-0.442294982186463	-0.309190536136619	1.28806281646152	-0.752872022969434	0	0.00138650464635254	1.79829652631926	-0.486663130869745	0	-0.64195165126123	0	0.178859099379479	0	-0.64195165126123	0	-0.0873497927202106	0	0	0	0	-1.77333944268491	1.08840614738675	-1.81770759136819	-2.12828463215116	-1.70678721965999	0.578172437529013	-1.13000128677733	0.822197255287062	-0.93034461770256	1.28806281646152	-0.331374610478259	0.533804288845731	0	1.39898318816972	-1.81770759136819	3.59520654799216	2.46381875656848	0.910933552653625	-1.04126498941076	0	0	0.112306876354556	-1.92862796307640	0.400699842795887
YAR068W	2.63438978975834	3.35713778061217	-0.212799265120352	0	0.312835637318792	-1.41737924987672	-1.08885743585226	-0.431813807803328	-1.13266034438885	-0.388010899266733	-0.278503627925245	-0.300405082193542	-1.02315307304736	-0.234700719388649	-0.957448710242472	0.181426911709006	1.27649962512389	0.816569085489638	1.25459817085559	1.21079526231900	0.531850180001769	0.225229820245602	-0.957448710242472	-0.212799265120352	0.225229820245602	-1.15456179865715	0.882273448294531	-2.33724032914522	2.94101014951451	-1.81160542670608	0.356638545855388	-0.78223707609609	0.400441454391983	-1.22026616146204	0.597554542806662	0.0500181860992203	1.27649962512389	0	0.33473709158709	-0.650828350486305	0.269032728782197	1.14509089951410	1.36410544219708	-1.11075889012056	-0.957448710242472	-0.541321079144816	-0.409912353535030	-0.32230653646184	0.663258905611555
YAR069C	0.840923237420098	-1.89551878498893	-0.71044546819762	0.237613185235430	-0.279509716637143	0.0652388846112389	0.0867856721892627	0.151426034923334	-0.688898680619596	0.0652388846112389	-0.171775778747024	2.71549375670817	0.668548936795907	0.129879247345310	-0.81817940608774	0.625455361639859	0.0652388846112389	-0.688898680619596	-1.20602158249217	0.151426034923334	-0.344150079371214	-0.171775778747024	0	0.776282874686026	0	-2.15408023592522	1.14257826351243	-2.43418847443953	0.323800335547525	-1.78778484709881	0.819376449842074	-1.39994267069438	1.27185898898057	-0.581164742729477	1.01329753804429	-1.39994267069438	0.690095724373931	0	0.431534273437644	-1.46458303342845	1.98290297905536	1.61660759022896	3.25416344615877	-1.68005090920869	0	0	1.22876541382453	0.496174636171716	0.366893910703573
YAR070C	0.0321421558535543	-1.25588168962342	-0.81173553601067	-0.234345536314096	0.254215232659929	-0.101101690230271	0.609532155550129	0.0321421558535543	-0.389796690078558	-0.523040536162383	0.320837155701842	-0.0344797671883582	-0.256552843994733	-0.389796690078558	0.542910232508216	-0.0344797671883582	1.07588561684352	-1.16705245890087	0	0.542910232508216	0.254215232659929	-0.212138228633458	-0.678491689926845	0.0321421558535543	0.0321421558535543	-0.63407707456557	0.276422540340567	-3.07688091943569	1.56444638581754	0.0987640788954667	0.698361386272679	-1.25588168962342	0.742776001633954	-1.92210092004254	1.27575138596925	0.964849078440329	0.409666386424391	-0.189930920952821	0.431873694105029	0.787190616995229	1.96417792406902	-0.767320920649395	1.71989753958200	-1.47795476642979	0.454081001785666	-0.63407707456557	2.07521446247220	1.58665369349818	0.787190616995229
YAR071W	-1.01201448972601	-1.19729511973203	4.05595568396822	2.96606962510924	-1.54605865856690	-1.01201448972601	-0.314487412056263	-0.488869181473699	-0.783138417365621	-0.935722465605878	-0.0529147579301096	0.579219156208095	1.42933028211809	1.65820635447848	1.04787016151745	1.00427471916309	0.045174987367198	-0.499768042062288	-1.01201448972601	-0.521565763239468	-0.292689690879084	0.37214080502489	0	0	0	-1.96021536093331	-0.510666902650878	0.0669727085443775	0.437533968556428	1.17865648858053	1.9524755903704	0.383039665613480	0.3612419444363	-1.00111562913742	-0.892127023251519	-1.46976663444677	-1.60055296150985	0	-0.172802224404597	0.317646502081941	0.524724853265146	1.20045420975771	0.720904343859761	-0.870329302074339	0	0	0	-0.695947532656903	-0.42347601794216
YAR073W	-1.28121206020941	-0.484581213899502	-0.419989523658158	1.41010836651324	0.161335688513934	-0.97978417241647	-1.518048257761	-1.15202867972672	-1.21662036996806	-1.21662036996806	-0.333867270003034	0.764191464099807	0.0967439982725901	0.936435971410057	0.0106217446174654	0.936435971410057	0.0536828714450278	0	0.0967439982725901	2.20673921282315	0.46276357630687	0.871844281168713	-0.592234030968408	0.764191464099807	0.742660900686026	0.075213434858809	1.62541400065105	-0.936723045588907	1.21633329578921	-1.06590642607159	1.25939442261677	-0.936723045588907	0.204396815341496	-0.936723045588907	0.0536828714450278	-0.80753966510622	-0.0539699456238782	0	0.570416393375776	-0.441520087071940	1.41010836651324	0.613477520203339	1.47470005675459	-1.62570107482991	-1.84100670896772	-0.506111777313283	-1.13049811631294	-0.290806143175471	1.15174160554787
YAR074C	-1.961622444807	-2.01162251430307	0.0133803002876801	3.08838457429585	0.0883804045317818	-1.23662143711401	-1.28662150661008	-1.03662115912974	-0.636620603161201	-0.936621020137608	0.163380508775884	0.313380717264087	0.688381238484595	0.0883804045317818	0.188380543523917	0.613381134240494	0.338380752012121	-0.136619908200523	-0.0616198039564216	1.68838262840595	-0.0616198039564216	1.43838228092561	0	0.738381307980663	0	-0.136619908200523	2.41338363609893	-1.26162147186205	-0.361620220932828	-1.11162126337385	1.43838228092561	-1.33662157610615	1.01338169020904	-1.06162119387778	-0.586620533665133	-1.43662171509829	0.0133803002876801	0	0.938381585964934	-0.236620047192659	0.763381342728697	0.763381342728697	1.61338252416185	-1.91162237531093	0	0	-1.48662178459435	0.138380474027850	0.513380995248358
YBL001C	-1.00997820382223	-3.33437780209253	0.107521603038491	1.38147138285971	-2.68622791411331	0.263971575998992	-2.77562789866217	0.487471537371136	0.666271506468851	0.71097149874328	0.979171452389853	0.420421548959493	0.0181216184896333	0.50982153350835	-1.03232819995944	-0.0712783660592244	0.621571514194423	0.733321494880495	0.800371483292138	0.822721479429352	0.152221595312920	0.129871599175705	-0.25007833515694	-0.6523782656268	1.38147138285971	0	1.49322136354579	-1.68047808793866	1.64967133650629	-1.76987807248752	-0.540628284940727	-1.36757814201766	-0.428878304254655	0.643921510331637	0.465121541233922	0.219271583724563	2.16372124766222	0	0.465121541233922	-0.428878304254655	0.465121541233922	-0.160678350608082	1.02387144466428	-1.52402811497816	-0.786478242450086	0.50982153350835	0.219271583724563	0.331021564410635	1.33677139058528
YBL002W	1.17366878096642	1.86048438878711	-0.199962434674959	-0.98928783470769	-2.13739750748257	-2.05538967371294	-1.70685638019199	-0.240966351559776	1.21467269785123	0.681621778348611	0.84563744588788	0.415096318597299	-0.353727122993023	-0.815021187947217	-1.15330350224696	-0.0461977463568941	0.876390383551493	1.30693151084207	1.29668053162087	1.29668053162087	0.138319879624783	-0.0256957879144854	0	-1.37882504511345	1.30693151084207	0.91739430043631	1.73747263813265	-0.651005520407948	-0.733013354177582	-1.82986813084644	-1.41982896199827	-1.37882504511345	0.240829671836826	1.00965311342715	0.179323796509601	1.46069619916014	1.64521382514182	0.415096318597299	0.907143321215106	-0.435734956762657	-0.39473103987784	-0.189711455453754	-0.61000160352313	-0.886778042495647	-0.558746707417109	0.056312045855149	-2.08614261137655	-1.30706819056502	0.353590443270074
YBL003C	1.39093627719814	1.57654768704528	-0.355994639010224	-0.585279321762571	-1.78629432665582	-2.81261623992823	-1.21854177888810	-0.62895259466778	1.04155009395647	1.2162431855773	0.954203548146047	0.441042591509841	-0.476096139499548	-0.443341184820642	-1.31680664292482	-0.203138183841992	0.812265411204118	1.35818132251923	1.24899814025621	1.39093627719814	0.0261464989103554	-0.126709956257876	-1.43690814341415	-0.934665505004243	1.34726300429293	1.59838432349788	1.09614168508798	0.113493044720773	-0.7272174587045	-1.48058141631936	-2.11384387344489	-1.25129673356701	-0.366912957236526	1.18348823089839	1.32542636784032	1.92593387028695	1.42369123187704	0.899611957014536	0.299104454567912	0.0370648171366577	-0.508851094178455	-1.28405168824592	-0.934665505004243	-0.912828868551639	-0.235893138520899	0.277267818115307	-0.92374718677794	-1.34956159760373	0.320941091020516
YBL004W	-0.00958283194003992	-0.82105704062262	-0.317383393854122	-0.0935284397347896	-1.9683136804842	-2.22015050386845	-1.52060377224553	-0.765093302092787	1.16565567718646	0	1.08171006939171	0.578036422623208	0.214272122179293	-0.121510308999706	-0.877020779152453	0.661982030417957	0.96978259233204	1.41749250057070	1.69731119321987	0	-0.373347132383955	0.326199599238959	0	0.410145207033708	-0.177474047529539	0.689963899682874	0.242253991444209	0.745927638212707	-0.177474047529539	1.61336558542512	0.494090814828458	0.466108945563542	-0.932984517682286	-0.289401524589206	-1.29674881812620	-0.485274609443621	-0.373347132383955	0.158308383649459	0.0743627758547098	-0.0375647012049565	1.92116614733920	-0.233437786059372	0.773909507477624	-0.98894825621212	-0.932984517682286	-1.24078507959637	-1.57656751077537	0.941800723067123	0.550054553358291
YBL005W	3.53316475066303	-1.03379844200503	1.72893237825096	1.22149202351006	0.347566968122967	-0.751887133815639	0.403949229760844	0.742242799588107	0.150229052390397	0.178420183209335	-0.272637909893683	-0.131682255798990	0.432140360579783	0.403949229760844	-1.03379844200503	-0.0471088633421737	-1.25932748855653	0.00927339829570348	-0.498166956445192	0.122037921571458	-0.554549218083069	0.375758098941905	0.234802444847212	0.826816192044923	-0.131682255798990	1.13691863105325	0.0938467907525193	0.939580715320678	0.798625061225985	0.91138958450174	-0.977416180367148	1.24968315432900	-0.52635808726413	0.48852262221766	-1.31570975019441	1.02415410777749	-1.20294522691866	0.291184706485090	-4.69864544846704	-0.357211302350499	-1.40028314265123	0.00927339829570348	0.516713753036598	-0.0752999941611124	0.291184706485090	0.0656556599335807	1.10872750023431	2.03903481725928	1.19330089269113
YBL005W-A	-0.265872405398570	-0.896195076925357	0.810928825126357	0.758401935832458	1.73014938776959	-1.00124885551315	0.128079264305671	0.600821267950761	0.469504044716014	-0.423453073280267	0.233133042893469	0	-0.187082071457722	-0.0295014035760254	-0.633560630455863	0.390713710775166	-0.686087519749762	0.128079264305671	-0.0295014035760254	-0.344662739339419	-0.659824075102812	0.233133042893469	0	1.1523536055367	0	1.0998267162428	0.600821267950761	0.915982603714155	0.416977155422115	1.17861705018365	-2.39321142180148	0.600821267950761	-2.89221687009352	0.784665380479408	-0.817404742984509	0.0230254857178735	-0.974985410866205	-0.108291737516874	-0.659824075102812	-0.397189628633318	-1.02751230016010	1.94025694494518	-0.554770296515014	0.390713710775166	0.416977155422115	0.154342708952621	2.22915483606163	-0.187082071457722	-0.187082071457722
YBL005W-B	-1.66038182765130	-2.18239170335966	-0.58888787224994	1.27935799870628	-0.204249016464835	0.125441431350969	0.565028695105375	0.097967227366319	-0.56141366826529	-0.231723220449485	-0.121826404510884	-0.0668779965415831	0.482606083151424	0.592502899090025	-0.61636207623459	0.455131879166774	-0.808681504127143	0.0430188193970183	0.18038983932027	0.290286655258872	0.317760859243522	0.262812451274221	0.537554491120725	0.372709267212823	-0.149300608495534	-0.973526728035045	0.619977103074676	-0.506465260295989	1.91126469035324	-1.60543341968200	0.0155446154123680	-0.259197424434136	-0.64383628021924	1.14198697878303	-0.918578320065744	0	0.0155446154123680	0.427657675182123	-0.0943522005262335	0.86724493893653	0.427657675182123	0.0704930233816687	1.93873889433789	-1.4405881957741	0.0155446154123680	-0.781207300142492	-1.00100093201970	-1.60543341968200	0.18038983932027
YBL008W	0.316195463601422	-2.89471414344759	-0.524757052530462	0.494579330659701	-1.03442524412554	-1.90086116983718	-0.32088977589243	0.341678873181176	-0.32088977589243	0.0103945486443734	0.23974523486216	0.265228644441914	0.0103945486443734	0.851347064776258	0.621996378558471	0.341678873181176	0.316195463601422	0	-0.728624329168495	2.25293459166273	-0.728624329168495	0.418129101920439	-0.091539089674643	0.36716228276093	0.188778415702652	0.0358779582241275	0.443612511500193	-1.05990865370530	0.851347064776258	-0.117022499254397	0.341678873181176	0.265228644441914	0.0358779582241275	0.443612511500193	1.08069775099404	0.520062740239455	0.469095921079947	-1.11087547286481	0.545546149819209	-1.49312661656112	0.163295006122898	-0.371856595051938	1.79423321922716	-1.36570956866235	-0.371856595051938	-0.703140919588741	0.571029559398963	0.876830474356012	1.51391571384986
YBL009W	1.21240386643122	0.880783552855941	-1.02050624497566	0.814459490140885	-1.79428697665131	-2.78914791737715	-0.158293429679933	0.57127126018568	1.10186376190613	0.350191051135495	0.637595322900736	-0.0477533251548402	-0.666777910495361	0.10700282118029	-0.357265617825101	0.924999594665978	0.527055218375643	0.438623134755569	0.924999594665978	-0.114077387869896	0.129110842085309	-0.246725513300008	-0.755209994115435	0.703919385615792	1.98618459810687	1.27872792914628	1.12397178281115	-1.06472228678570	-0.0698613460598588	-1.26369447493086	-1.63953083031618	-0.268833534205026	0.0406787584652342	0.372299072040513	0.460731155660588	1.07975574100111	0.372299072040513	0.880783552855941	-0.0698613460598588	0.26175896751542	-0.313049576015063	-0.578345826875286	0.129110842085309	-1.63953083031618	-0.865750098640528	-0.799426035925472	-2.54595968742194	-1.35212655855094	1.01343167828605
YBL011W	0.92667138703576	0.167759475239233	-0.6995684239568	0.0159770928799269	-1.04649958363521	-1.11154917607492	0.167759475239233	0.146076277759332	-0.0057061045999739	0.0810266853196294	0.211125870199034	-0.0057061045999739	-0.114122091999478	0.254492265158836	-0.526102844117593	0.449641042477943	-0.352637264278387	-0.0057061045999739	-0.0057061045999739	1.01340417695536	0.688156214756852	0.0810266853196294	0.601423424837249	0.579740227357348	-0.222538079398982	-0.0490724995597755	-0.0057061045999739	0.36290825255834	-0.807984411356304	-0.352637264278387	-0.742934818916602	-3.97373124342182	0.211125870199034	2.37944561818912	-0.135805289479379	1.9891480635509	0.124393080279431	0.839938597116158	0.232809067678935	0.232809067678935	-0.0490724995597755	0.36290825255834	1.70726649631219	0.471324239957844	0.384591450038241	-4.29897920562033	-1.61026271811263	-0.179171684439180	0.406274647518142
YBL012C	1.81128649592890	0.209573040413434	-0.997515360844596	0.464918663756478	-0.811809452958746	-1.13679479175898	0.093506847984777	-1.09036831478752	0.093506847984777	-0.161838775358268	0.255999517384896	0.882756956499643	-0.510037352644238	0.302425994356359	-0.71895649901582	0.441705425270747	-0.115412298386805	1.02203638741403	-0.347544683244119	0.534558379213672	0.604198094670866	0.255999517384896	0	-0.208265252329731	-1.18322126873045	-0.231478490815462	0.395278948299284	-0.904662406901671	0.163146563441971	-0.324331444758387	-0.417184398701313	0.395278948299284	-0.37075792172985	0.093506847984777	-0.324331444758387	-0.161838775358268	0.720264287099523	0.813117241042449	-0.695743260530089	-0.0689858214153424	-0.0689858214153424	0.905970194985374	0.163146563441971	0.720264287099523	0.093506847984777	0.000653894041851589	0	0	0.650624571642329
YBL013W	0.615924924263756	4.92556948804194e-21	4.92556948804194e-21	-0.615924924263756	-0.492739939411005	0.533801601028589	0.143715815661543	-0.225839138896711	-0.349024123749462	-0.225839138896711	-0.307962462131878	0.739109909116508	-0.307962462131878	0.390085785367046	-0.451678277793421	0.0821233232351675	-0.574863262646173	0.266900800514294	-0.266900800514294	-0.266900800514294	0.533801601028589	0.7596407399253	0.349024123749462	0.533801601028589	0.780171570734092	-0.513270770219797	2.19679889654073	-0.800702401542884	0.821233232351675	-0.0410616616175838	0.43114744698463	-1.00601070963080	-0.0410616616175838	4.92556948804194e-21	-0.800702401542884	0.32849329294067	0.0821233232351675	-1.80671311117369	-0.369554954558254	0.821233232351675	0.739109909116508	-0.410616616175838	1.92989809602644	-1.39609649499785	-0.944418217204427	-0.903356555586843	2.64847717433415	-2.11467557330556	0.595394093454965
YBL015W	1.86436220725376	-1.76306793167609	-0.531110526001804	2.57159701421492	-0.622366630125826	-0.120458057443708	0.107682202866345	-0.485482473939794	-0.0520159793506922	0.0392401247733292	-0.0520159793506922	-0.439854421877783	-0.439854421877783	0.906173113951532	-0.485482473939794	0.700846879672484	0.42707856730042	0.153310254928356	-0.120458057443708	0.883359087920527	-0.98739104662191	0.0392401247733292	-1.96839416595514	-0.736436760280852	-1.26115935899398	-0.713622734249847	1.63622194694370	-1.58055572342805	0.928987139982537	-1.58055572342805	0.951801166013543	-0.280156239660746	0.700846879672484	-1.07864715074593	0.313008437145393	-0.59955260409482	1.77310610312974	0	-0.166086109505719	-1.30678741105599	0.928987139982537	1.54496584281968	2.66285311833894	-0.508296499970799	-0.348598317753762	0.0164260987423239	0.518334671424441	-1.51211364533503	-0.531110526001804
YBL016W	-0.53966291527336	-1.52943769437734	-1.01098423865621	-0.162605856567082	5.49325002402708	1.13352778273575	-1.74153228989962	-1.9536268854219	-1.08168243716363	-0.186171922736225	-1.01098423865621	0.897867121044324	-1.48230556203905	-0.963852106317922	-0.563228981442502	0.285149400646623	0.167319069800911	0.497243996168904	0.0966208712934837	0.921433187213466	-0.657493246119072	1.01569745189004	0	0	0	-0.351134385920221	0.426545797661477	-1.01098423865621	0.332281532984907	-0.162605856567082	0.567942194676331	0.0966208712934837	0.332281532984907	-0.374700452089363	-0.798889643133926	-0.775323576964783	-1.24664490034763	0	-0.728191444626499	-0.53966291527336	-0.351134385920221	1.79337763547173	1.79337763547173	1.88764190014830	0	0	0.709338591691185	-0.798889643133926	-0.0212094595522281
YBL019W	0.955465044152113	-1.00732744738375	-0.337105621005651	0.620354130963063	-0.0977406830134729	1.19482998214429	0	0.189497242577141	-0.672216534194702	-0.767962509391573	-0.0259312016158193	-0.169550164411126	-1.00732744738375	0.620354130963063	1.09908400694742	0.189497242577141	-0.0259312016158193	-0.767962509391573	0	1.07514751314820	-0.959454459785316	0.09375126738027	-0.959454459785316	-0.073804189214255	-0.384978608604087	0	0.668227118561498	-2.85043746992353	1.43419492013647	-1.79723174275794	0.620354130963063	-1.67754927376185	3.32517793027468	-1.07913692878140	0.548544649565409	-0.145613670611909	2.00867077131770	0	0.165560748777923	-1.79723174275794	1.31451245114038	1.29057595734116	2.4155911659044	-1.17488290397828	-0.959454459785316	-1.03126394118297	1.38632193253803	1.31451245114038	0.811846081356806
YBL023C	0.506875847696859	-0.756618598196066	0.921754620975133	2.18524906686806	-0.643469841847446	-0.492604833382619	0.544592099813066	0.167429578650999	-1.30350425388106	-1.94468053985658	-1.09606486724193	0.205145830767205	0.582308351929273	1.99666780628702	1.11033588155617	1.26120089002099	0.224003956825309	-0.775476724254169	-1.30350425388106	0.374868965290136	-0.737760472137962	1.09147775549806	0.129713326534792	0.374868965290136	-0.982916110893306	-1.86924803562416	-0.926341732718996	-1.24692987570675	1.44978215060203	0.205145830767205	1.84580279782220	-0.134300438278655	0.582308351929273	-0.813192976370376	0.0354226962442752	-0.982916110893306	0.374868965290136	0	0.205145830767205	-0.624611715789342	0.393727091348239	1.8646609238803	1.33663339425341	-0.549179211556929	-0.115442312220552	-1.52980176657830	-2.00125491803089	0.205145830767205	0.921754620975133
YBL025W	-0.0147274459928195	-0.411029629072325	-1.15409622234640	0.852183579493599	-0.361491856187387	1.05033467103335	-0.113802991762696	0	-0.163340764647634	-0.212878537532572	0.530188055741501	0.332036964201748	0.307268077759279	0.505419169299032	-1.15409622234640	-0.435798515514794	0.505419169299032	-0.708256266381954	-1.03025179013405	0.82741469305113	-0.361491856187387	0.654032487953846	-0.237647423975041	-0.53487406128467	-0.8321006985943	-0.212878537532572	1.39709908122792	-1.94670058850541	1.69432571853755	-1.30270954100121	1.05033467103335	-1.82285615629306	-0.485336288399732	-1.17886510878887	0.728339147281254	-1.59993617831084	3.10615224575829	0	2.06585901517458	-1.10455844946146	1.49617462699780	1.05033467103335	2.43739231181162	-1.55039840542590	-1.10455844946146	-0.881638471479238	1.24848576257310	-1.47609174609850	-0.609180720612078
YBL027W	-2.0230711008195	-1.55614190155813	0.689565199651293	1.31213746533311	-0.0441806849022814	-1.04474325474807	0.0225234864207709	-0.511109884163647	-0.310997370194490	-0.60004877926105	0.00028876264642015	-0.733457121907155	0.356044343036032	0.956381884943503	-0.155354303774035	-0.0441806849022814	0.0669929339694724	0.155931829066875	0.422748514359084	0.756269370974346	0.622861028328241	0.489452685682137	0.0892276577438232	0.911912437394801	1.26766801778441	0.333809619261681	-0.978039083425013	0.711799923425644	-0.488875160389296	0.667330475876943	-2.0230711008195	0.934147161169152	-0.733457121907155	0.444983238133435	-1.31155994004027	1.28990274155876	-2.17871416723995	-0.0219459611279306	-1.08921270229677	0.667330475876943	-1.13368214984547	0.667330475876943	0.378279066810383	0.600626304553891	0.489452685682137	0.978616608717853	0.0892276577438232	-0.844630740778908	0.756269370974346
YBL028C	-1.83445302738429	-0.164332008989058	0.122720041047623	0.566345936558856	0.279293886522175	-2.04321815468369	-1.78226174555944	-0.738436109062418	-0.79062739088727	-0.0599494453393558	0.305389527434601	1.27092824119434	0.227102604697324	0.201006963784899	-0.581862263587866	0.201006963784899	-0.0599494453393558	0.749015422945834	0.566345936558856	0.566345936558856	1.16654567754464	0.879493627507962	0	2.23646695495409	1.34921516393162	-0.216523290813909	0.279293886522175	0.357580809259452	1.42750208666890	0.148815681960048	-1.31254020913578	0.461963372909154	0	0.514154654734005	-1.41692277278548	-0.738436109062418	-0.660149186325142	0.77511106385826	-0.607957904500291	0.279293886522175	-2.3563658456328	1.55798029123102	-2.30417456380795	0.0705287592227716	-0.373097136288462	0.957780550245238	-0.895009954536971	-0.634053545412716	0.331485168347026
YBL029W	-1.82657426767539	-2.51642724032955	-0.844860421975239	1.11856726942507	0.402181490130361	1.03896884950343	0.9593704295818	-1.37551655478613	0.50831271669254	0.0837878104438253	-0.128474642680532	0.163386230365459	0.11032061708437	-0.765262002053605	-0.526466742288702	-0.526466742288702	0.402181490130361	-0.181540255961621	-0.128474642680532	-0.579532355569792	0.50831271669254	1.09203446278452	0.720575169816898	0.296050263568183	0.269517456927638	0.136853423724915	-0.68566358213197	-1.42858216806722	3.87797916004171	-0.208073062602166	-1.77350865439430	-1.58777900791049	-0.68566358213197	0.800173589738532	-1.13672129502123	2.65747005457666	-1.08365568174014	-0.128474642680532	-0.261138675883256	0.428714296770906	-0.261138675883256	1.14510007606561	1.19816568934670	-0.659130775491426	-0.340737095804890	0.11032061708437	0.269517456927638	-1.08365568174014	-1.45511497470777
YBL030C	0.143226435930271	0.164927411071221	0.230030336494072	0.121525460789321	-0.160587216043031	-1.00692524654009	0.881059590722576	0.338535212198822	1.24997616811873	-0.160587216043031	0.967863491286377	0.0781235105074206	0.143226435930271	-0.160587216043031	-0.182288191183981	-0.616307694002984	-0.203989166324931	-0.182288191183981	0.338535212198822	-0.768214519989635	0.0347215602255203	-0.768214519989635	0	-4.06676274141406	-2.89491008380275	-0.833317445412486	1.01126544156828	0.381937162480723	2.33502492516624	0.577245938749274	2.22652004946149	0.316834237057872	-1.26733694823149	0.230030336494072	1.24997616811873	-0.551204768580134	0.0781235105074206	-0.355895992311582	0.425339112762623	-0.00868039005638005	0.989564466427327	0.664049839313075	0.598946913890224	-0.225690141465882	-0.659709644284885	-0.420998917734433	-0.768214519989635	-1.61455255048669	-0.486101843157283
YBL031W	0.196066389502299	-0.360097725954298	-2.31779541236152	-0.293358032099506	-0.760535889083047	-0.31560459671777	0.173819824884035	-0.0931389505351313	0.218312954120563	0.240559518738826	0.218312954120563	0.66324424648584	-0.248864902862978	0.818970198813687	-0.627056501373464	0.685490811104103	-0.0263992566803398	0.240559518738826	0.173819824884035	-0.159878644389923	0.55201142339452	-0.983001535265685	-1.51691908610402	0.351792341830146	1.35288774965202	-0.0708923859168675	-0.159878644389923	-1.82837099075971	0.84121676343195	-0.71604275984652	4.80110526548292	-0.938508406029158	-0.0263992566803398	0.796723634195423	0.351792341830146	0.0625870017927156	0.151573260265771	0.107080131029243	0.240559518738826	-1.31670000453964	0.66324424648584	-0.449083984427353	0.796723634195423	-1.24996031068485	-1.07198779373874	-0.293358032099506	-1.80612442614145	-1.89511068461450	1.35288774965202
YBL034C	1.05512482439966	-1.36252339528775	-1.41237181218853	-0.689569767127339	0.407095404689634	0.108004903285005	-0.988660268531967	-0.091388764318081	0.182777528636162	-0.315706640371553	-0.0166161389669238	0.506792238491177	0.00830806948346192	0.0332322779338477	0.332322779338476	0.108004903285005	-0.440327682623481	-0.440327682623481	1.05512482439966	-0.0166161389669238	0.207701737086548	0.00830806948346192	0	0.407095404689634	0.706185906094263	0.00830806948346192	1.42898795115545	-0.963736060081582	0.656337489193491	-1.01358447698235	0.182777528636162	-0.340630848821938	1.75300266101046	-0.589872933325796	1.03020061594928	-0.166161389669238	0.930503782147734	-1.63668968824200	0.95542799059812	-1.63668968824200	1.52868478495699	0.756034322995034	1.90254791171278	-1.68653810514277	-1.56191706289084	-1.91085598119624	-1.16312972768467	0.132929111735391	1.80285107791123
YBL035C	0.569464482250293	-0.381221545290217	-0.986203562815995	-0.134290109565409	-0.467647547793899	-0.702232411732466	1.34729850478344	1.50780393800456	0.655890484753975	-0.393568117076457	-0.702232411732466	-0.0849038224204475	-1.24548157032704	0.643543912967735	0.149681041518120	0.433652192601648	0.49538505153285	0.137334469731879	-0.566420122083822	-0.0478641070617264	-0.640499552801265	-0.282448971000294	0	2.11278595553034	1.86585451980553	-1.76403758534914	-0.751618698877428	-2.52952503609604	0	-1.98627587750147	-0.233062683855332	0	1.52015050979080	1.84116137623305	1.08802049727239	1.79177508908809	0.124987897945639	-1.98627587750147	-0.146636681351649	-2.88757561789701	0.0509084672281966	-0.146636681351649	0.8163959179751	0.569464482250293	0.631197341181494	0.297839902953004	-0.628152981015024	0.939861635837504	2.02635995302666
YBL037W	-0.294958119191953	-0.861905711527397	-0.393083664019241	0.0321270302323418	-0.131415544479806	0.0539327068606282	0.0866412218030576	-0.0769013529090898	0.206572443258632	-0.294958119191953	0.304697988085921	-0.0223871613383740	-0.098707029537376	0.402823532913209	-0.273152442563667	-0.164124059422235	0.0103213536040555	0.0103213536040555	-0.0114843230242308	0.130252575059630	0.119349736745487	0.141155413373773	0.348309341342493	1.17692505321737	1.01338247850523	-2.83531944638731	1.06789667007594	-2.62816551841859	1.08970234670423	-2.44281726707815	0.99157680187694	-4.16546572071277	0.828034227164792	0	1.08970234670423	1.70026129229625	1.17692505321737	0	0.762617197279933	-3.07518188929846	1.11150802333251	0.828034227164792	1.44949601107095	0.0539327068606282	0.511851916054641	0.402823532913209	-0.218638250992951	-1.88677251305685	-0.818294358270825
YBL038W	-1.11546024864280	-0.937244597231517	0.0302117961440076	-0.122544476494233	-0.504435158089835	0.106589932463128	-0.173463234040313	-0.886325839685437	-0.122544476494233	0.0556711749170477	0.870371295654332	-0.173463234040313	-0.0461663401751128	-0.0207069614020726	-0.097085097721193	0.819452538108252	0.386643098966569	-0.249841370359434	0.106589932463128	0.208427447555289	0.386643098966569	-0.122544476494233	0	-0.198922612813354	-0.504435158089835	-0.300760127905514	-0.606272673181996	0.361183720193529	-0.631732051955036	0.284805583874409	-1.44643217269232	-4.04328880754241	0.157508690009208	1.32864011356905	-0.708110188274156	0.641236886696971	0.0302117961440076	0.895830674427372	-1.03908211232368	0.895830674427372	-1.01362273355064	1.71053079516466	-1.34459465760016	2.42339340080978	1.37955887111513	2.3724746432637	0.0556711749170477	-1.98107912692616	-1.52281030901144
YBL039C	-1.90975582136672	-1.67512461472077	-0.416648142710685	0.223255148141903	0.35123580631242	-1.46182351776991	-2.08039669892741	-1.69645472441586	-0.864580446307496	-0.587289020271375	0.393896025702593	0.607197122653455	0.756507890519059	0.991139097165008	-0.118026606979477	0.799168109909231	0.436556245092765	0.756507890519059	-0.096696497284391	1.69503271710285	-0.096696497284391	1.20444019411587	1.48173162015199	2.07897469161441	0.223255148141903	0.0952744899713853	0.820498219604318	-0.459308362100857	1.46040151045691	-0.352657813625426	1.14044986503061	0.00995405119104025	0.457886354787852	-0.544628800881202	-0.459308362100857	-0.885910556002582	0.6925175614338	0	-0.416648142710685	-0.395318033015598	0.329905696617334	0.777838000214145	-0.203347045759822	-1.26985253051413	-1.76044505350112	-1.6324643953306	-0.373987923320512	-0.523298691186116	0.6925175614338
YBL041W	-1.71824572286775	0.304415066790587	-0.0834924819110106	1.60667612314595	0.276707384740473	-0.305153938311924	-0.360569302412152	-0.554523076762951	-0.471400030612609	-0.94243062546455	0.7200302975423	0.276707384740473	0.276707384740473	1.32959930264481	-0.305153938311924	0.636907251391957	-0.0834924819110106	-0.526815394712837	-0.526815394712837	0.276707384740473	-0.471400030612609	0.692322615492185	-0.803892215213978	-1.13638439981535	-0.526815394712837	-0.222030892161581	-0.471400030612609	-1.33033817416615	-0.443692348562495	-0.997845989564777	0.193584338590131	-0.222030892161581	-0.554523076762951	-0.138907846011239	-0.997845989564777	-0.249738574211696	0.581491887291729	-7.51018226831784e-20	-0.360569302412152	0.526076523191501	-0.859307579314207	3.21372168205257	0.636907251391957	1.41272234879515	0.969399435993327	1.74521453339652	0.415245794991044	-1.05326135366501	-0.554523076762951
YBL049W	0	-2.52381105217268	0.0347906210421598	0	-0.108347934102726	0.98308354887703	0.374744689511264	-1.21767173647559	-0.162024892282059	-0.305163447426945	0.106359898614603	0.321067731331932	-0.0725632953165048	0.446313967083708	-0.824040709827157	0.2673907731526	0.106359898614603	0.2673907731526	0	0.392637008904375	-0.591440557716717	0.589452522228594	0.804160354945923	0.625237161014815	-0.484086641358053	-1.25345637526182	1.17989906220125	-1.25345637526182	1.03676050705636	-1.64708740191025	0.857837313125255	-1.03874854254449	0.482098605869929	-0.162024892282059	-0.358840405606277	0	1.46617617249102	0	0.96519122948392	-0.913502306792711	1.34092993673925	1.39460689491858	2.23554590639478	-1.70076436008958	-1.03874854254449	-1.75444131826892	3.02280795969166	2.39657678093278	1.09043746523570
YBL051C	0.194490124545010	0.00174359524856976	-0.516262702235613	0.242676756869120	0.182443466463982	-0.67286925728897	-0.178956275966843	-0.28737619869609	-0.0343963789945127	-0.28737619869609	0.254723414950147	-0.203049592128898	0.0378835694916522	0.302910047274257	0.0740235437347347	0.314956705355285	0.0378835694916522	0.0619768856537072	0.134256834139872	0.0740235437347347	0.0619768856537072	0.134256834139872	0.941382925568715	1.33892264224262	1.35096930032365	-0.8174291542613	0.555889866975835	-2.96173429268419	0.796823028596385	-2.6123812083344	0.495656576570697	-4.87715292756757	0.96547624173077	0.941382925568715	1.1100361387031	1.02570953213591	0.555889866975835	-2.07028159468816	0.0137902533295973	-2.96173429268419	0.832963002839467	1.17026942910824	0.881149635163577	1.30278266799954	0.96547624173077	1.09798948062207	-0.468076069911503	-1.14268892244904	-0.588542650721778
YBL052C	1.73300451049852	-0.465256459758642	-1.07167327913993	0.621240341632828	0.267497196993745	-1.37488168883057	-1.14747538156259	-0.591593297129743	-0.364186989861761	0.97498348627191	0.368566666890626	0.368566666890626	0.0400908897257628	0.419101401839066	-0.970603809243046	-0.364186989861761	-0.162048050067999	0.419101401839066	0.267497196993745	0.166427727096864	0.92444875132347	0.570705606684387	-0.970603809243046	-1.80442693589231	0.343299299416405	0.82337928142659	0.0148235222515425	0.216962462045304	4.28500862539476	-0.237850152490660	-0.768464869449284	-1.02113854419149	-0.970603809243046	-1.50121852620167	-0.0357112126968979	0.242229829519525	0.646507709107048	0.0148235222515425	0.419101401839066	-0.717930134500844	0.545438239210167	1.75827187797274	-0.0862459476453383	-0.667395399552403	-0.389454357335981	-0.439989092284421	-0.920069074294606	-2.36030902032516	-2.46137849022204
YBL054W	-1.89361826879787	-0.356174478163604	-0.956738458880112	-0.548354951992887	0.941043720184054	-2.42211457182839	-1.98970850571251	-0.596400070450207	0.172321824866923	-0.0198586489623592	0.70081812789745	0.965066279412714	0.316457180238885	0.340479739467546	-0.740535425822169	0.412547417153527	0.724840687126111	0.532660213296828	0.00416391026630113	0.460592535610847	0.941043720184054	0.196344384095584	0	-0.163994004334321	2.07010400393109	0.460592535610847	-0.139971445105661	1.01311139787004	0.748863246354771	1.10920163478468	0.196344384095584	-0.76455798505083	-0.0438812081910195	0.941043720184054	-0.716512866593509	-0.236061682020302	-0.115948885877001	0.965066279412714	0.00416391026630113	0.484615094839508	0.0762315879522821	-0.163994004334321	-0.83662566273681	-0.0679037674196799	-2.56624992720035	-1.02880613656609	-0.139971445105661	1.06115651632736	1.03713395709870
YBL061C	-0.221023158967825	0.426126726921217	-1.90924025259141	-0.53052962613215	0.45426367848161	-0.164749255847039	-0.221023158967825	0.0322094050757132	0.0884833081964995	-1.26209036670237	-0.277297062088611	-0.361707916769791	-0.0240644980450731	0.116620259756893	-0.0522014496054662	1.18582441905183	0.397989775360824	0.341715872240038	0.313578920679645	0.116620259756893	-0.305434013649004	0.172894162877679	2.1424807721052	2.59267199707149	2.64894590019228	-1.20581646358158	-1.09326865734001	-1.09326865734001	0.229168065998465	-0.502392674571756	0.651222339404362	0.735633194085542	1.24209832217262	1.18582441905183	0.229168065998465	-1.90924025259141	-0.502392674571756	-0.643077432373722	-2.52825318692006	-2.72521184784281	-0.277297062088611	0.285441969119251	0.144757211317286	1.10141356437065	0.0322094050757132	-0.0240644980450731	-2.27502062287652	-0.474255723011363	1.29837222529340
YBL063W	1.18257635698637	0.700547950606054	-1.62195255286272	-0.132046569505395	-0.942730707508647	0.328071454766722	0.656727186389662	0.108967633684762	0.152788397901154	-0.0444050410726106	0.72245833271425	0.569085657956878	-0.898909943292255	0	-0.87699956118406	0.0651468694683695	0.108967633684762	0.437623365307702	-0.351150390587355	0.810099861147034	-0.679806122210295	-0.175867333721787	-0.197777715829983	0.152788397901154	1.07302444644539	1.05111406433719	1.40168017806833	0.50335451163229	0.262340308442134	-0.789358032751275	-0.614074975885707	-0.197777715829983	-0.920820325400451	0.50335451163229	-0.87699956118406	0.919651771688014	-0.285419244262767	0.766279096930642	0.130878015792958	-0.0882258052890026	-0.307329626370963	-1.18374491069880	-0.438791919020139	-0.657895740102099	-0.132046569505395	-0.132046569505395	-1.88487713816108	-2.76129242248892	0.371892218983114
YBL064C	-1.88143148578088	-1.19126395554683	0.899537680162191	0.493556780024516	-0.440199290292136	0.209370149928144	0.858939590148423	-0.196610750209531	-0.0342183901544611	-0.94767541546423	-0.582292605340322	-0.480797380305903	0.00637969985930633	-0.318405020250834	0.777743410120888	-0.156012660195764	-0.379302155271485	-0.338704065257717	0.452958690010749	2.07688229056145	-0.0951155251751124	0.0469777898730738	0	0	0	-2.06412289084284	-2.99787896115949	-1.53634772066386	-0.0545174351613449	-0.480797380305903	0.0672768348799575	0.331164419969446	0.107874924893725	0.229669194935027	0.107874924893725	0.473257735017632	-0.216909795216415	0	0.270267284948795	0.128173969900609	0.574752960052051	2.32047083064405	1.99568611053391	1.22432240027233	0	0	2.97004027086433	1.18372431025856	0.716846275100237
YBL065W	1.00597883153929	-1.05522432568984	-0.699844470995164	0	0	1.29028271529504	-0.415540587239421	-0.397771594504687	0.49067804223201	-0.735382456464632	-0.149005696218412	-0.166774688953146	-0.113467710748944	0.0286842311289276	1.46797264264238	0.0109152383941937	-0.00685375434054023	-0.877534398342503	0	0.615060991375148	-1.05522432568984	0.188605165741533	0	-0.273388645361549	-0.255619652626815	-2.15690187524335	1.05928580974350	-1.55275612226239	1.48574163537711	-1.49944914405819	1.27251372256030	-1.21514526030245	0.526216027701478	0	1.29028271529504	0	1.59235559178551	0	1.09482379521296	-1.03745533295511	0.277450129415203	0.881595882396157	2.55188119946115	-2.03251892610021	-0.415540587239421	-1.35729720218032	2.53411220672641	1.1658997661519	1.64566256998972
YBL066C	1.47090548476792	-1.51886979405383	-0.237537531701651	1.06891889265743	0.792553110581472	0.264945708436457	0.340318194457174	0.315194032450268	-0.287785855715462	0.918173920615999	0.0890765743881193	0.0137040883674030	0.164449060408836	-0.941014067895004	-0.589275799798328	-0.890765743881193	-0.438530827756895	-0.765144933846666	0.139324898401930	1.01867056864362	0.139324898401930	-0.513903313777611	-0.262661693708557	0.239821546429552	0.0639524123812138	1.06891889265743	0.365442356464079	1.16941554068505	0.792553110581472	0.893049758609093	-0.111916721667124	0.96842224462981	-0.262661693708557	0.290069870443363	-0.614399961805233	0.41569068047789	-0.363158341736179	0.114200736395025	-0.614399961805233	0.491063166498606	-2.02135303419194	-1.44349730803311	-1.11688320194334	-0.162165045680935	0.0137040883674030	-0.162165045680935	1.24478802670577	-0.137040883674030	-1.54399395606073
YBL070C	-1.18630407220096	-1.37170413245852	-0.126875156443531	-0.841989674579799	-0.391732385382890	-0.312275216701082	-1.47764702403426	-0.232818048019275	-0.70956106011012	-0.365246662488954	0.694182253268479	-0.153360879337467	0.402839301435185	-0.0474179877617238	0.853096590632094	-0.285789493807146	-0.153360879337467	-1.02738973483735	2.36278279558644	1.99198267507133	-0.100389433549595	0.0585249038140195	0	0	0	-0.259303770913210	0	-0.603618168534376	0	-0.312275216701082	0	-0.736046783004055	0	-0.312275216701082	2.86601153057122	0.826610867738158	0	0	0	0.0585249038140195	0	0	0	-0.974418289049478	0	0	-0.70956106011012	1.19741098825326	0.429325024329121
YBL075C	-1.08325694574098	0.564859766405657	-0.641079291262613	1.02713640517849	-0.198901636784247	-1.00286100856309	0.323671954872003	0.524661797816715	0.6050577349946	0.363869923460945	0.745750625055898	-0.138604683900834	0.6050577349946	0.243276017694118	-0.359693511140016	0.0824841433383492	-0.580782338379199	-0.359693511140016	-0.178802652489776	-0.138604683900834	-0.41999046402343	-0.0984067153118913	-0.158703668195305	-1.12345491432992	-1.90731530181430	-0.440089448317901	-2.30929498770372	0.162880080516234	-1.32444475727463	-0.299396558256603	-1.22394983580228	-0.158703668195305	-1.66612749028064	0.162880080516234	-1.22394983580228	-1.22394983580228	-0.60088132267367	1.14773031094532	0.162880080516234	0.62515671928907	1.93159069842970	0.926641483706138	2.15267952566888	1.83109577695734	2.09238257278547	2.47426327438042	1.08743335806191	-0.681277259851555	0.846245546528253
YBL078C	-0.819818948703274	-1.34984257312682	-0.484137319901694	-0.519472228196597	0.487572658208143	0.752584470419916	1.21193827825366	0.310898116733627	-0.0424509662154045	-0.0247835120679529	-0.0777858745103076	0	-0.0424509662154045	0.293230662586175	-0.713814223818564	-0.0247835120679529	-0.607809498933855	-0.342797686722081	-0.607809498933855	-0.0777858745103076	0.169558483554014	0.134223575259111	0	-0.395800049164436	-0.66081186137621	-1.36751002727427	0.151891029406563	-0.590142044786403	0.257895754291272	-0.572474590638952	-0.572474590638952	-0.0954533286577592	-0.678479315523661	-0.0954533286577592	-0.0247835120679529	-1.1024982150625	0.593577383092852	-0.537139682344049	0.0105513962269502	-0.219125507689920	0.222560845996369	1.17660336995875	0.964593920189335	1.26494064069601	1.14126846166385	2.20131571051095	0	-1.98587092243508	-2.86924362980766
YBL082C	0.95689958985630	-0.118990712693047	0	-0.487058447775718	-1.64788745842107	-2.41233583128508	-1.08162940444773	-1.30813262603706	0.334015730485626	1.69303506002164	1.49484474113097	0.39064153588296	0.815335076362966	-0.118990712693047	-0.00573910189837846	-0.65693586396772	-0.175616518090381	0.334015730485626	1.40990603303497	0.0508867034989556	0.758709270965632	-0.00573910189837846	0	-1.6195745557224	-1.08162940444773	0.787022173664299	1.89122537891231	1.21171571414430	1.40990603303497	0.787022173664299	1.83459957351498	-0.430432642378384	-0.628622961269053	-0.345493934282383	0.475580243978961	-0.713561669365054	0.0225738008002886	0.135825411594957	1.46653183843231	0.305702827786959	1.43821893573364	-1.13825520984506	0.0225738008002886	-2.15751970699707	-1.81776487461307	-1.95932938810640	-0.968377793653058	-0.203929420789048	0.164138314293624
YBL086C	1.51892501149425	-0.932838054921447	-1.41191819433601	-0.791932131564223	-0.961019239592892	-1.63736767170757	0.983482502736797	0.58894591733657	0.617127102008015	0.109865777922009	-0.848294500907113	3.26615846112382	-0.961019239592892	0	-0.510120284849775	0	-0.115583699449549	0	-0.369214361492552	0	0.138046962593454	0	0	1.32165671879413	0.814395394708128	0.166228147264899	-0.0310401454352145	0.222590516607788	0.0816845932505645	0.673489471350905	-0.707388577549889	1.01166368740824	-0.312851992149662	0.898938948722463	-0.453757915506886	-1.80645477973623	-0.707388577549889	-0.228308438135328	0.222590516607788	-1.7219112257219	0.786214210036684	1.15256961076547	0	0.138046962593454	-0.791932131564223	-0.171946068792438	-0.820113316235668	-0.115583699449549	1.85709922755158
YBL087C	-2.48509114725576	0	0	0.91972090179455	0.202918365152379	-0.379483695869385	-0.984285836161216	-0.513884171489792	-0.043482506818367	-0.827485281270742	0.314918761502719	0	0.449319237123126	0	0.158118206612244	0	0.852520663984347	0	0.516519474933329	0	0.561319633473465	0	-1.58908797645305	-1.00668591543128	-0.222683140978910	-0.177882982438774	0.449319237123126	-0.0658825860884348	1.34532240792584	-0.0658825860884348	1.88292431040747	-0.200283061708842	0.852520663984347	-0.0210824275482991	0.538919554203397	-0.379483695869385	0.292518682232651	0	0.426919157853058	-0.0658825860884348	0.113318048072108	0.964521060334686	0.628519871283668	-1.05148607397142	-1.20828662886189	-0.917085598351013	-1.14108639105169	-0.222683140978910	1.25572209084557
YBL089W	2.0681436502239	-2.39026592311568	0	0	-0.0464163188457271	-0.0464163188457271	0.284779820888070	-0.785238476713429	-0.352135832446156	0.386686325421546	-0.352135832446156	0.310256447021439	-0.530472215379739	0.768835717422082	-0.938098233513643	-0.377612458579525	0.768835717422082	-0.250229327912679	0	0.921695474222296	-0.199276075645941	0.463116203821653	-1.29477099938081	-1.34572425164755	-0.275705954046048	-0.199276075645941	0.539546082221760	-0.989051485780381	0.743359091288713	-0.75976185058006	1.66051763209000	-1.19286449484733	1.30384486622283	-0.785238476713429	1.25289161395609	-0.938098233513643	1.96623714569043	0	1.55861112755652	-1.34572425164755	1.50765787528978	0.488592829955022	2.55219954675791	-1.44763075618102	-1.09095799031386	-1.80430352204819	0.896218848088927	-2.21192954018209	-0.50499558924637
YBL092W	-1.36068051974983	-1.05891669480531	0.449902429917283	-0.592554419891056	0.0932724549828514	-1.47041281972966	-0.345656744936449	-0.894318244835575	0.285303979947546	-1.47041281972966	-0.181058294966712	0.257870904952589	0.751666254861803	-0.373089819931406	1.19059545478110	0.395036279927371	0.148138604972764	-0.0438929199919301	1.02599700481137	1.76669002967519	-0.647420569880969	0.257870904952589	0	0	0	-0.373089819931406	1.05343007980632	-0.510255194906187	1.21802852977606	-0.482822119911231	0.669367029876934	-0.181058294966712	0.175571679967720	-0.427955969921318	0.148138604972764	-0.592554419891056	-0.0987590699818427	0	-0.510255194906187	-0.263357519951580	0.532201654902152	1.13572930479119	-0.345656744936449	-0.455389044916275	0	0	-0.757152869860794	-0.78458594485575	0.0658393799878951
YBL095W	-1.54300450260787	0	0	0.738135414090571	-0.916317712306101	-1.39259967293545	-0.966452655530243	-1.26726231487509	-0.640575524573322	0.587730584418146	0.913607715375066	1.13921495988370	0.311988396685367	1.08908001665956	-1.39259967293545	1.16428243149577	-0.264563450392261	0.512528169581934	-0.966452655530243	1.49015956245269	-0.966452655530243	1.76590175018547	-1.74354427550444	-1.5179370309958	-0.389900808452615	-0.23949597878019	0.913607715375066	-0.314698393616402	0.0111787373405181	-0.23949597878019	1.03894507343542	-0.690710467797464	0.111448623788801	-0.941385183918172	0.512528169581934	-0.790980354245747	1.71576680696133	0	1.16428243149577	-1.69340933228030	0.763202885702642	1.54029450567684	1.71576680696133	-0.114158620719836	-0.314698393616402	-0.264563450392261	-0.590440581349181	-2.54570336709070	-1.99421899162515
YBL097W	1.81224063831990	-1.37065133069871	-0.434506633928528	0.876095941549724	-1.48766941779498	-0.177066842316728	-1.34724771327945	-0.223874077155237	-0.5515247210248	0.829288706711215	-0.223874077155237	1.57820446412736	-0.457910251347782	0.829288706711215	-1.74510920940678	1.67181893380438	-1.16001877392542	0.665463384776434	-0.598331955863309	1.64841531638512	0.525041680260907	0	-1.25363324360244	-0.598331955863309	-0.130259607478219	1.39097552477332	0.618656149937925	0.220794653810598	1.74202978606214	-0.0834523726397101	-0.411103016509273	-1.3238440958602	0.0101620970373079	0.618656149937925	0.220794653810598	1.29736105509631	1.92925872541618	-1.11321153908691	1.03992126348451	-0.130259607478219	-0.247277694574492	-1.11321153908691	0.899499558968979	-2.18977794037262	-0.0366451378012011	-1.65149473972976	-2.37700687972665	-1.13661515650616	-0.97278983457138
YBL099W	-0.430599223815101	-0.291182268833339	-0.0402317498661658	1.66065510091134	-0.458482614811454	-1.04403382573486	0.46166928806818	-0.207532095844281	1.18663745397335	-1.18345078071662	0.712619807035353	0	0.182835378104655	0	-0.291182268833339	0	-0.123881922855223	0	0.405902506075475	0	0.266485551093712	0	-2.57762033053425	-3.10740475946495	-1.54593486366920	0.57320285205359	-0.0402317498661658	1.52123814592958	-0.653666351785922	0.963570326002526	1.57700492792228	0.824153371020763	0.517436070060885	0.628969634046295	0.35013572408277	-0.179648704847929	-0.904616870753095	0.182835378104655	0.684736416039	0.824153371020763	0.79626998002441	-1.26710095370568	-0.319065659829691	0.46166928806818	-0.0402317498661658	0.378019115079122	-1.96418572861449	-0.988267043742152	-1.07191721673121
YBL100C	-0.447614630570939	-1.01956665852269	0.505638749348653	-0.0118416568934111	-0.719972739119394	-1.78216936245837	0.832468479606799	0.532874560203499	0.669053614477726	0.669053614477726	0.0971015865259708	0	-0.55655787399032	0	0.396695505929271	0	-0.311435576296711	0	0.206044829945353	0	0.124337397380816	0	0	-4.20615652853961	-2.46306463382950	-0.692736928264548	1.37718469670371	0.505638749348653	1.75848604867155	0.396695505929271	1.97637253551031	0.260516451655044	0.423931316784117	-0.120784900312793	0.777996857897108	-1.34639638878084	-0.256963954587020	-0.55655787399032	1.18653402071979	-0.0390774677482566	1.78572185952639	0.805232668751953	0.532874560203499	-0.365907198006402	-0.828915982538776	-0.583793684845166	-2.24517814699074	-1.59151868647445	-0.883387604248467
YBL101W-A	4.63197478268028	-1.42597378145872	1.37582742945557	-0.0881768068780232	1.22437871535209	0.214720621328927	0.643825311288773	-0.996869091498873	1.04768854889804	0.340927883081823	-0.466798592136711	0.0127890025242934	-0.113418259228602	-0.0376939021768649	0.239962073679506	0.618583858938193	-1.24928361500466	-0.163901163929761	-0.820178925044819	0.0127890025242934	-1.17355925795293	-0.49204004448729	0	0.99720564419688	0.340927883081823	1.30010307240383	1.57775904826020	0.492376597185298	1.17389581065093	1.32534452475441	0.265203526030085	0.896239834794564	-0.163901163929761	-0.214384068630919	-0.542522949188448	-0.214384068630919	-1.37549087675756	-0.820178925044819	-0.214384068630919	-1.88031992376914	-0.391074235084973	0.770032573041668	-1.82983701906799	-0.441557139786131	-1.19880071030351	-1.27452506735524	1.24962016770267	-0.744454567993082	0.088513359576031
YBL101W-B	-0.323368184660313	-1.54189594236921	1.10207938096142	0.918150662816678	0.849177393512401	-0.116448376747481	0.573284316295292	0.136453610701536	0.320382328846275	-0.0934572869793887	0.435337777686737	0.113462520933443	0.27440014931009	0.228417969773905	-0.323368184660313	-0.208412735819851	-1.10506523677546	-0.300377094892221	0.113462520933443	-0.116448376747481	-0.691225620949792	-0.139439466515574	2.55051803635124	1.99873188191702	1.37797245817853	1.86078534330847	-0.323368184660313	1.72283880469991	-1.88676228889060	1.76882098423610	-1.58787812190540	1.12507047072951	-0.691225620949792	0.205426880005813	-1.17403850607973	0.918150662816678	-2.13966427633961	0.320382328846275	-1.97872664796297	-0.530287992573145	-1.72582466051395	-0.737207800485977	-2.50752171262909	0.481319957222922	0.435337777686737	0.435337777686737	0.734221944671939	-1.08207414700736	0.0674803413972583
YBL108W	0.612296754635089	-0.678531377137298	0.379230564176185	-0.570962366156266	0.217877047704637	-0.714387714130976	0.845362945093992	-0.445465186678395	0.71986576561612	-0.0510454797479435	0.110308036723605	0.0565235312330887	0.03859536273625	-0.194470827722653	0.00273902574257260	-0.337896175697363	0.03859536273625	-0.337896175697363	-0.37375251269104	0.146164373717282	0.325446058685669	0.00273902574257260	0	1.16806997803709	-0.122758153735298	-1.14466375805510	0.379230564176185	-1.37772994851401	1.22185448352760	-0.983310241583556	0.809506608100314	-0.875741230602524	0.253733384698315	-0.319968007200524	0.00273902574257260	-0.92952573609304	1.79555587542644	-1.25223276903614	0.899147450584508	-0.714387714130976	1.5445615164707	0.540584080647734	1.16806997803709	-0.821956725112008	-0.570962366156266	-0.570962366156266	-2.88369610224846	1.27563898901812	-1.09087925256459
YBL109W	0	0	0	0	-0.507473415715519	0	0.591398228070613	-0.296151945756647	-0.380680533740196	-1.26823070756746	-0.105962622793663	-0.105962622793663	-0.465209121723744	0.633662522062388	-0.634266297690842	1.20423049095134	0.76045540403771	0.422341052103516	-0.782191326662052	1.4366841079061	-1.22596641357568	0.739323257041823	-0.380680533740196	-1.16256997258802	-0.613134150694954	-0.42294482773197	0.0419624061775474	-1.05690923760858	-0.169359063781324	-0.253887651764873	1.4366841079061	0.697058963050049	0.612530375066500	-0.0848304757977756	0.633662522062388	-0.317284092752534	0.295548170128193	0	0.464605346095290	-0.887852061641487	0.739323257041823	1.05630546198013	1.64800557786497	-0.338416239748421	-0.486341268719632	-1.43728788353455	0.0419624061775474	2.70461292765933	0.633662522062388
YBL111C	2.07787581595820	0	0	0.85428129136867	-1.38897533704546	-1.00150373759211	1.34371910120448	1.42529206951045	-0.287740264914889	-1.34818885289248	-1.08307670589808	-0.940324011362636	-0.736391590597715	1.09900019628657	0.711528596833225	1.87394339519328	0.344450239456367	0.0385516083089851	-1.00150373759211	0.405629965685843	-0.817964558903684	0.609562386450764	0.201697544920922	0.976640743827622	-0.49167268567981	-1.24622264251002	-0.98111049551562	-1.42976182119845	-1.71526721026934	-0.59363889606227	0.793101565139193	1.97590960557574	2.28180823672312	1.05821371213359	0.833888049292178	-0.104201086226460	-0.573245653985778	0	-1.02189697966860	-1.36858209496897	-1.10346994797457	0.997033985904114	1.13978668043956	0.507596176068304	-0.267347022838397	-0.817964558903684	-1.10346994797457	-0.756784832674207	1.36411234328097
YBL112C	2.58076044019531	1.8115556861225	0.529547762667813	0.0350589921924343	-1.66818010611165	-0.734145761880377	0.859206942984733	1.92144207956147	-0.459429778282945	0.529547762667813	-1.85132409517660	-0.6425737673479	-0.935604149851828	0.108316587818416	0.712691751732768	2.2144724620654	-0.257971390311494	-0.257971390311494	-0.404486581563458	0.0533733910989298	-0.898975352038837	0.346403773602858	0	0	0	-1.15537693672977	-0.880660953132342	-1.43009292032721	-0.532687373908927	-0.734145761880377	0.95077893751721	1.59178289924455	2.10458606862643	0.74932054954576	0.914150139704219	-0.239656991404998	-0.660888166254395	0	-0.917289750945333	-1.21032013344926	0.492918964854822	-0.422800980469954	0.657748555013282	-0.624259368441404	0	0	-0.166399395779016	-2.43738486018446	0.639434156106786
YBL113C	0.989792574669164	0	0	1.13233151091565	-1.27046770009662	-0.741037365466794	0.480724945217411	1.72284996107969	-0.455959492973813	-0.985389827603635	-1.02611523795978	-0.924301712069425	-0.741037365466794	1.39704667823057	0.480724945217411	1.70248725590162	0.358548714148991	-0.00797997905627072	-0.781762775822934	0.725077407354252	-0.781762775822934	0.317823303792851	0.19564707272443	0.623263881463902	-0.354145967083462	-1.39264393116504	-1.08720335349399	-1.59627098294574	-1.55554557258960	-0.537410313686093	0.521450355573552	2.04865324392881	2.23191759053144	1.09160610055951	0.725077407354252	0.0123827261217994	-0.313420556727322	0	-1.04647794313785	-1.27046770009662	-1.08720335349399	1.05088069020337	1.01015527984723	0.582538471107762	0.0327454312998695	-0.578135724042233	-0.0283426842343408	-1.63699639330188	0.725077407354252
YBR004C	-1.95697525462947	0	0	0.0547325369473918	2.01055955653601	-0.00114823504085437	-1.20258483278815	-0.00114823504085437	-0.0570290070291005	-1.20258483278815	0.557659484841607	1.11646720472407	-0.4202540249527	0.529719098847484	-1.31434637676464	0.250315238906253	0.110613308935638	0.110613308935638	-0.727598270888054	0.445897940865115	0.194434466918007	0.0826729229415148	-0.168790551005593	-0.615836726911562	-1.17464444679402	-0.923180972846915	1.33999029267705	-1.34228676275876	1.14440759071819	-1.76139255267061	2.42966534644785	-0.280552094982085	2.09438071451838	-0.587896340917439	1.33999029267705	-1.76139255267061	1.56351338063004	0	1.42381145065942	-0.979061744835161	1.61939415261828	0.362076782882745	2.06644032852425	-1.42610792074113	-2.06873679860596	-1.64963100869411	0.725301800806345	0.0267921509532687	0.138553694929761
YBR005W	-1.90423349514503	-1.2334588138842	-1.2334588138842	-0.9919799286303	4.24006258520417	1.71794978366345	0.69837226814699	-0.133388336616439	-0.133388336616439	0.430062395642658	-0.213881298367739	-0.938317954129435	0.161752523138326	-1.0724728903816	-0.64317709437467	-0.535853145372937	-0.723670056125969	-0.616346107124237	-0.321205247369472	0.725203255397423	-0.240712285618172	-0.938317954129435	0	0	0	-0.133388336616439	0.939851153400888	-1.17979683938333	0.913020166150455	-0.884655979628568	1.02034411515219	-0.455360183621638	0.591048319145257	-0.213881298367739	-0.482191170872071	-0.696839068875536	0.430062395642658	0	0.322738446640925	-0.240712285618172	1.95942866891735	-0.455360183621638	0.859358191649589	-0.857824992378135	0	0	0.564217331894823	-1.1529658521329	-1.98472645689633
YBR006W	-0.837797730351834	0	0	0.643644315617371	-0.0196879437718255	0	0.687866466243317	0.0908674327930406	0.0466452821670942	-0.174465470962638	-0.130243320336691	-0.285020847527504	-0.0639100943977719	0.311978185922773	-0.174465470962638	0.466755713113585	0.665755390930344	-0.683020203161022	-0.683020203161022	0.599422164991424	-0.749353429099941	0.135089583418987	0.0908674327930406	-0.351354073466424	-0.81568665503886	-1.47901891442806	0.223533884670880	-1.83279611943563	0.201422809357907	-3.82279289760322	0.356200336548719	-1.12524170942049	1.01953259593792	0.0245342068541210	0.77631076749521	-0.660909127848048	1.70497593064008	0	1.01953259593792	-1.28001923661130	0.732088616869264	1.43964302688441	2.50097464190712	0.555200014365478	0.179311734044933	0.577311089678451	2.85475184691469	1.74919808126603	-0.683020203161022
YBR009C	0	1.33116946650853	-0.0882940077753993	0	-2.41013069071126	-2.76499655928224	-1.49761845724302	-0.179545231122223	1.51367191320218	1.65561826063057	0.672132853448135	0.398379183407663	-0.33163060336693	-0.351908652999558	-0.767608670468423	-0.0274598588775165	0.966164573121235	1.00672067238649	1.36158654095747	0.661993828631821	0.0637913644693076	-0.280935479285361	0	-1.17316966312097	1.40214264022273	1.19936214389645	0.601159679733938	-0.433020851530068	-1.15289161348835	-1.66998187912035	-1.74095505283455	-1.15289161348835	-0.463437925979009	1.07769384610069	0.783662126427587	1.70631338471214	0.905330424223352	0.976303597937549	-0.372186702632185	-0.098433032591713	-0.909555017896816	-0.635801347856344	0	-0.301213528917989	0.155042587816132	0.895191399407038	-0.686496471937913	-0.118711082224341	0.570742605284997
YBR010W	0.958030356869417	1.49752799117759	-0.451269585813146	0.330451476143589	-2.02572186552882	-2.16885389095752	-1.49723438702286	-0.0218735095270523	1.62964986080408	0.969040512671625	0.726817085023059	0.088228048495023	-0.473289897417561	-0.891675817901447	-1.26602111517650	-0.131975067549128	1.02409129168266	1.42045690056213	1.33237565414447	0.594695215396569	0.352471787748004	-0.25308678137341	-0.9687469085169	-1.00177737592352	1.88288344425485	1.60762954919966	0.506613968978909	-0.12096491174692	-1.72844765886922	-1.14490940135222	-2.37804685119946	-1.00177737592352	-0.627432078648466	1.12318269390253	0.94702020106721	1.89389360005706	1.11217253810032	1.13419284970474	0.209339762319306	0.143278827506061	0	-0.891675817901447	-1.91562030750675	-0.25308678137341	0.0772178926928154	0.649745994407607	-0.770564104077164	-0.484300053219768	0.330451476143589
YBR016W	-0.754287323340227	-1.74310095729884	-1.94593452323907	0.335943093588504	1.09656896586436	-0.247203408489654	0.665547638241377	-0.551453757399998	-0.0697240382919538	-0.551453757399998	0.513422463786205	-0.196495017004597	-0.120432429777011	-0.297911799974712	-0.247203408489654	-0.120432429777011	0.158463723390804	0.462714072301148	0.285234702103447	0.310588897845976	-0.0443698425494251	-0.0443698425494251	0.513422463786205	0.766964421211491	1.04586057437931	0.23452631061839	-0.70357893185517	0.285234702103447	-2.30089326363447	-0.32326599571724	-2.90939396145516	0.96979798715172	-0.830349910567813	0.96979798715172	-0.247203408489654	0.893735399924135	0.23452631061839	-0.70357893185517	-0.0443698425494251	0.817672812696549	-1.84451774026896	-0.526099561657469	-0.830349910567813	1.75577805517011	1.85719483814022	2.33892455724827	-1.4388506083885	-1.46420480413103	-1.2613712381908
YBR018C	5.27852335486729	-0.803835343634008	0	5.57235710841808	-0.333701337952748	0	-0.235756753435819	-0.294523504145977	-0.421851464017985	-0.216167836532434	-0.0986343351121187	0.107049292373432	-0.353290254856134	0.0188991663081962	0	-0.196578919629048	-0.421851464017985	-0.196578919629048	0.136432667728511	0.136432667728511	0.126638209276818	-0.108428793563812	-0.44144038092137	-0.186784461177355	-0.225962294984127	-0.764657509827237	0.410677504375912	-1.27396934931527	0.156021584631897	-0.940957761957709	0.273555086052212	-0.970341137312788	0.616361131861464	0	0.675127882571621	0	0.8416336762504	0	0.126638209276818	-0.970341137312788	0.586977756506385	0.665333424119928	0.724100174830086	-0.91157438660263	-0.549179423889992	-0.940957761957709	1.15505634670457	-0.265140128790898	0.136432667728511
YBR019C	4.63695108773892	3.13699690656297	3.64575329549984	3.82118653306428	-0.283951225943584	-0.424297815995135	-0.301494549700028	-0.275179564065362	-0.0822030027444798	-0.406754492238691	-0.240092916552475	-0.406754492238691	-0.380439506604025	-0.169919621526699	-0.643589362950683	-0.055888017109814	-0.196234607161365	-0.380439506604025	0.00551361603773955	0.373923414923061	-0.055888017109814	0	0	0	0	-0.775164291124012	0.102001896698181	-0.959369190566673	0.0844585729417369	-0.704990996098237	0.286206796140841	-0.740077643611125	0.00551361603773955	-0.687447672341793	-0.0383446933533701	-0.53832942041202	0.46164003370528	0	0.452868371827058	-0.512014434777354	0.593214961878609	-0.327809535334694	0.347608429288395	-1.20497572315689	0	0	1.23354627898881	0.409010062435948	-0.704990996098237
YBR020W	5.29435400219348	-1.22781351137646	0	5.63302601713598	-0.495844962952364	-0.342896311042851	-0.102548429470759	-0.583244192614943	-0.24457217767245	-0.452145348121074	0.0722500298543985	-0.38659592587414	-0.605094000030587	0.0176255113152867	0.148724355809155	-0.0916235257629368	-0.189947659133338	-0.157172948009871	0.301673007718668	0.49832127445947	0.181499066932622	0.0176255113152867	-0.189947659133338	-0.0916235257629368	-0.222722370256805	-0.364746118458496	0.563870696706404	-0.605094000030587	0.159649259516977	-1.36983725957815	0.49832127445947	-0.38659592587414	0.410922044796891	-0.692493229693166	0.105024740977866	-0.725267940816633	0.421846948504714	0	0.225198681763911	-0.38659592587414	0.509246178167293	0.54202088929076	0.54202088929076	-0.768967555647923	-0.583244192614943	-0.670643422277522	-0.452145348121074	0.716819348615917	0.0613251261465761
YBR026C	-1.45165354245444	0	-0.731727801887604	2.81457306831200	-0.0118020613207678	0.94809892610168	0.94809892610168	0.84144326083252	-0.0118020613207678	-0.438424722397411	-0.0917938102726385	0.388156683438585	-1.07835871401238	0.574804097659617	-0.678399969253023	0.468148432390456	-0.27844122449367	-0.571744303983862	-1.93160403616566	0.84144326083252	-0.491752555031992	0.414820599755876	0	0	0	0	-0.385096889762831	0	1.00142675873626	0	-0.331769057128250	0	-1.58497312404089	0	-0.971703048743216	0	0.521476265025037	0	-0.571744303983862	0	0.734787595563358	0.761451511880648	0.734787595563358	0	0	0	2.44127823986993	-0.145121642907219	-0.465088638714701
YBR031W	-0.793540870382272	0.211593716980788	-0.716222825200499	0.0376281153217966	-0.136337486337195	-1.14147207370025	-0.368291621882516	-0.774211359086829	0.55952492029877	-0.677563802609611	0.288911762162562	0.404888829935222	0.134275671799014	0.366229807344335	-0.194326020223525	-0.155666997632638	0.250252739571675	0.327570784753449	0.752820033253205	0.385559318639779	-0.00103090726909033	0.269582250867118	0	-1.68269838997267	-1.00616549463215	-0.387621133177960	1.29404634952562	0.153605183094457	1.12008074786663	0.308241273458005	1.68063657543449	-0.194326020223525	0.578854431594214	-0.213655531518968	0.868797101025866	-1.10281305110937	0.404888829935222	-0.638904780018725	0.733490521957761	-0.0976784637463076	1.73862510932082	-0.348962110587073	0.675501988071431	-0.870858915564046	-1.14147207370025	-1.45074425442735	-0.909517938154933	-0.0783489524508642	0.907456123616753
YBR032W	-1.64947775810314	-1.70595165199996	-0.0399717820438512	0.355345475233870	0.101212952698192	0.468293263027504	-0.0964456759406684	0.411819369130687	0.157686846595009	-0.152919569837486	-0.0964456759406684	0.77889967946	-0.294104304579529	0.157686846595009	-0.237630410682712	-0.237630410682712	-0.68942156185725	0.0165021118529661	-0.463525986269980	-0.294104304579529	0.891847467253633	0.411819369130687	0.185923793543418	0.77889967946	-0.0399717820438512	0.665951891666364	0.694188838614773	0.665951891666364	-0.858843243547701	0.694188838614773	0.807136626408408	0.468293263027504	0.327108528285461	0.101212952698192	0.327108528285461	-1.45181912946428	1.06126914894409	0.807136626408408	2.44487954941611	0.101212952698192	0.581241050821139	-2.72248174214267	0.129449899646601	-1.02826492523815	-1.87537333369041	-1.96008417453564	-0.717658508805658	3.23551406397155	2.67077512500338
YBR038W	0.418683036423259	-0.498562534011292	0.144454979283032	2.44229697532010	-1.16994846700978	0.494332155634356	-0.706597611841809	-2.15338701675404	-1.62384318227636	-0.57421165322239	0.64563039405655	0.664542673859325	1.50613912508278	0.0593497201705482	0.44705145612742	0.399770756620485	-0.706597611841809	0.77801635267597	-0.224334476871066	0.0120690206636125	1.34538474675920	0.163367259085807	-0.318895875884937	-1.86024667981104	-2.57891331231646	-0.44182569460297	0.503788295535743	0.598349694549615	1.58178824429388	1.30756018715365	1.69526192311052	0.182279538888581	-0.470194114307131	-1.07538706799591	-1.38743968474168	-0.914632689672326	-0.299983596082163	0.106630419677484	0.64563039405655	0.91040231129539	0.929314591098164	0.352490057113549	1.11843738912591	-0.0446678187447103	-0.583667793123777	-0.763334451250132	-0.961913389179262	-1.44417652415001	-0.820071290658455
YBR046C	0	0	0	0.842514206787903	-0.821839011529304	0.462090614029684	0.462090614029684	0.271878817650575	0.366984715840129	-0.488968367865863	0.152996444913631	-0.0847683005602552	0.248102343103186	0.462090614029684	-0.584074266055417	-0.655403689697583	-0.750509587887138	0	0	0.676078884956182	-0.0847683005602552	0.152996444913631	-0.821839011529304	-1.36869792611924	-0.964497858813636	-1.84422741706702	1.60336139230434	-1.48758029885619	-1.44002734976141	-0.726733113339749	0.866290681335292	-0.964497858813636	1.43692607047262	-0.679180164244972	1.43692607047262	-0.821839011529304	0.961396579524846	0	1.08027895226179	-1.05960375700319	0.866290681335292	1.48447901956740	2.57819684874728	-0.393862469676308	0.0341140721766881	-0.0372153514654779	2.64952627238944	1.76979671413606	-0.132321249655033
YBR048W	-0.842904428824554	4.26025025771186e-22	4.26025025771186e-22	0.842904428824554	0.079022290202302	-0.869245192225322	0.500474504614579	-0.68485984841995	0.079022290202302	-0.763882138622252	-0.210726107206139	0.632178321618416	-0.237066870606906	0.474133741213812	-0.39511145101151	-0.289748397408440	-0.105363053603069	-0.763882138622252	0.79022290202302	0.447792977813044	1.34337893343913	4.26025025771186e-22	-1.65946809424834	-0.97460824582839	-0.131703817003837	0.079022290202302	1.65946809424834	0.500474504614579	0.948267482427623	0.210726107206139	0.869245192225322	0.158044580404604	0.0263407634007673	0.0526815268015346	-0.0263407634007673	-0.421452214412277	0.342429924209975	-1.00094900922916	1.05363053603069	-0.263407634007673	0.368770687610742	0.289748397408440	0.210726107206139	-0.711200611820718	-1.10631206283223	-0.500474504614579	1.32223131821945e-18	-0.711200611820718	0.658519085019183
YBR054W	-2.15309253669472	-1.46992606407716	2.27915823687286	2.79569874055931	-1.14500542466149	-0.9367229634976	-0.345200773792152	-1.20332451378738	-1.03669854485627	-1.55323904854271	-0.428513758257708	0.287977908146073	0.987806977656743	1.26273982639308	1.13777034969474	0.912825291637743	0.229658819020184	0.154677133001184	-0.286881684666263	0.154677133001184	0.52125426464963	0.921156590084299	0.237990117466740	-1.25331230446671	-2.65297044348805	-1.35328788582538	-0.186906103307596	0.063032850089072	0.796187113385965	1.11277645435508	1.76261773318641	0.829512307172187	0.612898547561741	-0.403519862918042	-0.628464920975043	-1.41160697495127	-1.17833061844771	-0.453507653597375	0.604567249115186	0.487929070863407	1.23774593105341	0.754530621153187	1.17942684192752	0.138014536108072	-0.136918312628262	-0.645127517868154	0.921156590084299	0.496260369309963	-0.0785992235023732
YBR056W	-0.655334929807052	-1.55453139009786	0.208598924197842	0.949113656202038	0.40254325877037	0.631750199628811	1.68962838820623	0.984376262487952	0.437805865056284	-0.620072323521138	-0.637703626664095	0.437805865056284	-0.232183654376084	0.296755439912628	-0.390865382662697	0.155705014768971	-0.214552351233127	-0.320340170090869	-0.743491445521838	-0.672966232950009	-0.620072323521138	-0.320340170090869	-0.655334929807052	-2.31267742524501	-1.73084442152743	-0.990329689523236	-0.0558706229465132	-1.76610702781335	0.667012805914725	-0.655334929807052	-0.0206080166605991	0.138073711626014	0.314386743055585	-0.0558706229465132	0.57885629019994	-0.0735019260894702	-0.214552351233127	-0.84927926437958	-0.0558706229465132	-0.54954711094931	0.40254325877037	2.02462314792242	1.42515884106188	1.53094665991962	1.68962838820623	1.51331535677666	0.931482353059081	-0.796385354950709	-1.43111226809716
YBR060C	-0.152809428923741	-2.31155722011937	-1.4371277350781	1.15883479863816	-0.289439035961439	-0.917935228334848	-0.289439035961439	-0.86328338551977	0.311731235004432	-1.27317220663286	-0.152809428923741	0.557664527672287	0.940227427377841	0.202427549374273	0.175101627966734	0.284405313596892	-0.453394564406676	0.885575584562762	0.475686763449669	0.475686763449669	0.366383077819511	0.257079392189352	0.830923741747683	0.885575584562762	1.40476809130601	0.694294134709985	-0.78130562129715	0.885575584562762	-0.917935228334848	1.10418295582308	-1.32782404944794	0.694294134709985	-1.08189075678009	0.093123863744115	0.830923741747683	0.721620056117525	-1.95632024182135	1.02220519160046	-0.999912992557467	0.830923741747683	-1.40980181367056	0.147775706559194	-2.25690537730429	1.07685703441554	-0.152809428923741	0.584990449079827	0.0111460995214964	-4.25169764005467	0.175101627966734
YBR065C	-0.526263674935278	-1.07755298293088	-0.857037259732641	0.659008337255273	-0.608957071134619	-0.74677939813352	-0.66408600193418	2.31287626124209	-0.0301032977392337	-1.21537530992978	-0.250619020937476	0.548750475656152	-0.443570278735938	0.659008337255273	-0.416005813336157	-0.360876882536597	-0.223054555537695	-0.00253883233945343	0.135283494659448	0.907088525853295	0.38336368325747	0.466057079456811	0	1.51350676464846	0.493621544856591	-1.71153568712583	0.162847960059228	-0.66408600193418	1.26542657605044	-0.223054555537695	0.328234752457910	0.245541356258569	-0.140361159338355	-0.912166190532202	-0.498699209535498	-0.71921493273374	0.824395129653954	-0.140361159338355	1.92697374564516	-0.443570278735938	0.548750475656152	0.603879406455712	-0.0852322285387942	-0.223054555537695	-0.553828140335059	-1.02242405213132	2.09236053804385	0.686572802655053	-3.36540361111264
YBR066C	-0.583614389447711	-1.88574900710994	-1.66872657083290	0.978947151746965	0.414688817426665	0.219368624777331	-1.60361983994979	-1.56021535269438	-0.822339069352453	-0.0627605423828192	-0.214676247776746	2.28108176940920	-0.344889709542969	1.21767183165171	-0.301485222287561	0.284475355660442	-0.5185076585646	-0.258080735032154	0	0.566604522820592	0.284475355660442	1.19596958802400	-0.127867273265931	0.523200035565184	-0.323187465915265	-0.69212560758623	0.653413497331408	-3.14447913751676	1.04405388263008	-1.32149067278964	1.39128978067334	-1.79894003259913	0.262773112032738	-0.149569516893635	-0.540209902192304	0	1.89044138411053	-1.43000189092816	0.675115740959111	-0.97425477474638	0.870435933608446	2.17257055127068	2.62831766745246	-0.844041312980157	-0.605316633075415	0.913840420863854	-0.084462786010523	-0.23637849140445	-0.713827851213934
YBR067C	-2.38785918022869	-2.98236275588877	1.72793480511029	1.19059503480215	1.83082965474377	1.21346055694292	1.43068301728026	0.390301759875124	0.218810343819333	-0.524319125755761	-1.13025546248622	-1.19885202890854	-0.878734718937729	-0.169903532573793	0.150213777397017	0.34457071559358	0.481763848438213	-0.0212776386587741	-0.444289798263058	0.218810343819333	-1.19885202890854	-0.0555759218699323	0	0.72185183091632	0	-1.54183486102012	-0.924465763219273	-1.97627978169479	-0.878734718937729	-1.15312098462699	0.184512060608175	-0.295663904348040	0.241675865960105	-0.73010882502271	0.310272432382422	-0.833003674656185	-1.21028478997893	-0.261365621136881	0.744717353057092	0.847612202690567	1.52214510584335	1.79653137153261	2.67685397395234	1.46498130049141	0	0	1.72793480511029	1.67077099975836	1.15629675159099
YBR068C	0.911751281218773	-0.536884900787361	-1.26120299179043	0.0337899587908129	0.626413851429686	3.47978814932056	-0.800273297515749	-1.52459138851882	-0.800273297515749	-0.800273297515749	0.297178355519201	0.253280289397803	-0.0101081073305851	0.450821586944094	-0.910018462819244	-0.273496504058973	-0.405190702423167	-0.097904239573381	0.0118409257301139	1.02149644652227	-0.712477165272953	0.406923520822696	-1.72213268606511	-1.41484622321532	0.121586091033609	-1.94162301667210	1.39463000855415	-1.41484622321532	1.52632420691834	-1.06366169424414	1.89945776895023	-1.19535589260833	0.582515785308288	-0.55883393384806	0.406923520822696	0.341076421640599	2.11894809955722	-0.33934360324107	0.867853215097375	-0.273496504058973	1.41657904161485	0.692260950611783	2.44818359546770	-1.59043848770091	-1.23925395872973	-0.800273297515749	-1.26120299179043	-1.08561072730484	-0.668579099151555
YBR069C	-4.23078288823636	-2.77125147859922	1.64788528946878	0.816763236758746	-0.0549013551078784	-1.21036372107061	-1.21036372107061	-1.49416149516672	-0.926565946974502	-0.156257702999346	0.289710227723112	0.431609114771167	0.472151653927755	0.370795306036287	0.9586621238068	1.08028974127656	0.127540071096764	0.00591245362700229	0.147811340675057	1.12083228043315	-0.0549013551078784	1.32354497621609	0	-0.521140555408631	0	-0.358970398782282	1.16137481958974	-0.298156590047401	0.309981497301406	0.168082610253351	1.44517259368585	0.127540071096764	0.918119584650213	-0.561683094565218	0.0869975319401766	-1.02792229486597	-0.906294677396209	0.228896418988232	0.492422923506048	-0.0549013551078784	0.532965462662635	0.228896418988232	0.67486434971069	-1.33199133854037	0	0	-0.500869285830337	-0.298156590047401	-1.51443276474502
YBR070C	1.35983723904890	1.40892572709563	-2.22362238836243	-0.734604917611599	-1.48729506766147	-0.538250965424677	0.672598406394676	1.09803196946634	0.688961235743586	0.214439184625191	-0.0964545730041021	-0.161905890399743	-1.37275526221910	0.312616160718652	-0.292808525191024	0.819863870534868	0.868952358581598	0.361704648765383	-0.570976624122497	0.263527672671922	-0.685516429564868	-0.0473660849573716	0.508970112905574	0.803501041185958	0.950766505326149	-0.407348330633395	0.492607283556664	-2.33816219380480	-0.358259842586665	-2.53451614599172	0.148987867229551	-0.0637289143062817	0.770775382488137	0.96712933467506	1.34347440969999	-0.0473660849573716	1.31074875100217	-0.701879258913779	-0.276445695842114	-1.48729506766147	0.328978990067563	0.279890502020832	1.68709382602711	-0.358259842586665	-0.276445695842114	-0.701879258913779	-0.358259842586665	1.13075762816416	3.04520866198665
YBR071W	1.21943722530784	2.23993599087486	-1.69130357193446	-2.67701260685715	-0.925929497759195	0.0365863834006103	1.26582353283361	0.871539918864537	-0.102572539176711	-0.253328038635475	-0.728787690774656	-0.728787690774656	-1.38979257301693	0.291711074792366	1.48615849358104	1.32380641724083	0.581625496828452	-0.0561862316509372	-0.43887326873857	-0.102572539176711	-1.14626445850662	0.268517921029479	0	0	0	-0.798367152063317	-0.624418498841665	-2.07399060902209	-1.72609330257879	-1.76088303322312	0.349693959199583	1.97321472260166	2.42548122097796	1.5557379548697	1.02229541832330	0.384483689843913	0.175745305977931	-0.821560305826204	-1.47096861118704	-1.25063365043961	-0.508452730027231	1.01069884144186	1.39338587852949	1.02229541832330	0	0	-0.299714346161249	0.709187842524329	1.2890166865965
YBR072W	0.667337780899695	-2.52682718943055	-0.67059547082354	0.534749800999194	-0.00765557132103629	0.221360030325283	0.46242908468983	0.329841104789329	-0.0920297403486278	-0.140243551221537	-0.0920297403486278	0.293680746634647	0.149039314015919	0.221360030325283	-0.188457362094447	-0.0558693821939457	-0.00765557132103629	-0.465686774613676	-0.116136645785082	0.221360030325283	-0.357205700149629	0.136985861297692	0.293680746634647	0.414215273816921	-0.104083193066855	-0.574167849077722	0.570910159153876	-2.14111670244728	0	-1.34558882304427	0.679391233617923	-0.875504167033405	0.46242908468983	0	0.341894557507557	0	0.884299929827788	-1.00809214693391	0.679391233617923	-0.48979368005013	0.619123970026786	0.896353382546015	1.22179660593815	-0.574167849077722	0.46242908468983	0.197253124888829	3.25883011531858	2.33071425601507	1.88473650544066
YBR073W	1.23151913400802	2.15408131712990	-1.48294267402366	-2.40550485714554	-0.844245778016203	3.18309298291969	0.681530140223828	0.113799565994979	-0.187807301564097	-0.276515203787354	-0.241032042898051	-0.276515203787354	-1.11036948468598	-0.950695260684112	-0.0281330775622331	0.681530140223828	0.237990629107540	-0.507155749567824	0.149282726884282	0.344440111775449	-0.8087626171269	0	0	0	0	-0.0636162384515362	0.0960579855503275	-2.24583063314367	-1.27004370868784	-1.82003270247204	-0.436189427789218	0.752496462002434	1.79924970823687	1.17829439267407	1.16055281222942	1.05410332956151	0.113799565994979	0.00735008332706991	-0.8087626171269	-1.32326845002179	-0.152324140674794	0.894429105559646	0.486372755332661	0.71701330111313	0	0	-0.400706266899915	-0.0813578188961877	1.5331260015671
YBR074W	0.295347271651509	0	0	0.558840334946888	0.141642984729206	-0.187723344390017	-0.47317416296001	-0.0779345680169428	-0.47317416296001	0.20751625055305	0.0757697189053611	1.50302381175533	-0.143807833840787	0.471009313848428	-0.561005184058469	0	-0.231638854939247	0.0757697189053611	-0.51708967350924	0	-0.0340190574677131	0	-0.319469876037706	-0.385343141861551	-0.648836205156929	-0.824498247353847	0.866248908791495	-1.92238601108459	1.41519279065687	-0.626878449882314	2.05196769362070	-0.47317416296001	0.646671356045347	-0.736667226255388	0.97603768516457	-0.736667226255388	1.32736176955841	-0.143807833840787	0.119685229454591	-0.780582736804618	1.72260136450147	0.80037564296765	1.65672809867763	-1.17582233174768	-1.32952661866999	-1.74672396888767	1.59085483285379	-2.27371009547843	0.273389516376895
YBR076W	1.68578610806564	-1.41419568007550	-1.10612295578818	0.0876588508251745	0.280204303504749	-0.258922963998059	0.0106406697533449	-1.22165022739593	-0.624759324089249	0.145422486629047	0.241695212968834	0.453495210916365	-0.374450235605803	0.780822480471641	-1.2794138631998	0.299458848772706	0.992622478419172	0.203186122432919	-0.971341138912483	0.780822480471641	0.203186122432919	0.549767937256152	-0.374450235605803	0.0684043055572171	0.0684043055572171	-0.47072296194559	1.80131337967338	-2.80052293936844	1.57025883645789	-2.33841385293746	1.43547701958219	-1.14463204632410	0.780822480471641	0.164677031897004	1.05038611422304	-0.644013869357207	1.82056792494134	-0.374450235605803	0.896349752079385	-1.62599567802303	1.8398224702093	0.588277027792067	2.76404064307125	-2.45394112454520	-1.10612295578818	-1.2794138631998	1.26218611217058	0.299458848772706	-0.0663775113184847
YBR078W	0.171119189026656	1.98523059153389	-0.688196738476769	-0.0357531638908351	-0.72002325431023	-1.80212479264788	-0.688196738476769	-0.497237643476008	0.568950636944908	-0.147145969307946	1.11000140611373	0.393904799860877	0.584863894861638	-0.00392664805737496	-0.258538774725056	-0.576803933059658	0.123379415276466	0.473471089444528	1.04634837444681	-0.306278548475247	-0.0198399059741050	0.377991541944147	-1.45203311847981	-1.03828841264483	-0.624543706809848	0.553037379028178	1.18956769569738	0.82356276361259	0.7758229898624	-0.0994061955577555	0.489384347361258	-0.576803933059658	-0.385844838058897	0.0597263836095454	0.250685478610307	0.0915528994430056	0.584863894861638	0.584863894861638	-0.131232711391216	0.489384347361258	0.9349555690297	-0.76776302806042	1.06226163236354	-1.03828841264483	-1.24516076556232	-0.99054863889464	-1.30881379722924	-0.688196738476769	-0.0834929376410254
YBR079C	-0.515121478601905	0.305554611286505	0.220657084746325	0.390452137826685	-0.118933021414397	-2.41116623799927	-0.826412409249233	-1.13770333989656	0.248956260259718	-0.600019005142085	0.362152962313292	0.362152962313292	0.135759558206144	0.0508620316659639	0.503648839880259	1.12623070117491	-0.260428898981364	1.46582080733564	0.616845541933833	-0.118933021414397	0.531948015393652	-0.005736319360823	0	1.86200926452314	0	1.12623070117491	0.362152962313292	1.04133317463473	0.0791612071793573	1.26772657874188	-2.60926046659302	1.09793152566152	-2.09987530735194	0.531948015393652	-0.854711584762626	0.248956260259718	-1.64708849913764	0.92813647258116	-1.08110498886977	-0.0906338459010033	-0.769814058222446	2.20159937068387	-1.22260086643674	0.531948015393652	-0.232129723467971	-0.769814058222446	-2.41116623799927	0.0791612071793573	-0.543420654115298
YBR082C	-2.68261825758845	-0.177532394882749	0.167996689628383	1.46373075654513	-0.155936827100803	-0.760612724995283	0.189592257410329	-0.242319098228586	0.513525774139515	-0.458274776048043	0.772672587522863	0.211187825192274	0.68629031639508	0.405547935229786	0.0384232829367086	-0.242319098228586	-0.242319098228586	-0.652634886085555	0.124805554064492	-0.155936827100803	0.319165664102003	-0.06955455597302	1.20458394316178	0.578312477485352	0.167996689628383	-0.199127962664694	-0.954972835032795	-0.350296937138314	-1.12773737728836	-0.544657047175826	-1.79719997852868	-0.112745691536911	-1.38688419067171	-0.631039318303609	-3.17931631657321	-0.393488072702206	-0.479870343829989	0.8374592908687	-0.06955455597302	1.09660610425205	-1.19252408063420	1.61489973101875	1.61489973101875	1.91723767996599	1.57170859545486	2.21957562891323	-0.501465911611935	0.340761231883949	0.772672587522863
YBR083W	-1.21339537672351	-2.35648630449373	-0.275474615476156	0.589171086298752	1.14606153828937	0.471930991142832	-0.788400031783305	0.00297061051915337	-0.788400031783305	-1.37460050756290	-0.671159936627385	-0.744434996099835	-0.202199556003706	0.559861062509772	1.38054172860121	0.750376217138141	0.208140777042013	0.0615906580971132	0.515896026826302	-0.480644781999015	0.222795788936503	0.545206050615282	0	1.57105688322958	0	-1.43322055514086	-1.49184060271882	-1.09615528156759	-0.803055043677795	0.208140777042013	-0.348749674948606	1.60036690701856	0.413310943564872	-0.0849594608477864	-0.378059698737586	-0.759090007994325	-1.43322055514086	-1.65304573355821	-1.00822521020065	0.134865717569563	-0.612539889049425	2.58225270394939	0.0615906580971132	2.28915246605959	1.74691702596346	1.5417468594406	-1.31598045998494	-1.31598045998494	-0.832365067466775
YBR084C-A	-2.44883758961033	-1.2948837578109	-0.40722696411903	1.59000082168768	0.169749951780686	-0.584758322857404	0.169749951780686	-0.584758322857404	-0.54037548317281	-0.495992643488217	0.036601432726905	-0.0743556664845787	0.280707050992169	0.41385557004595	-0.185312765696062	0.169749951780686	0.169749951780686	0.54700408909973	0.280707050992169	0.302898470834466	-0.762289681595778	1.30151236373782	0.0144100128846083	0.813301127207291	1.07959816531485	0.591386928784324	-0.518184063330514	0.791109707364995	-0.6069497426997	0.61357834862662	-1.16173523875712	0.813301127207291	-0.917629620491855	0.369472730361356	-1.64994647528765	0.680152608153511	-1.60556363560305	0.369472730361356	-1.27269233796860	0.791109707364995	-1.84966925386832	1.01302390578796	0.036601432726905	0.924258226418775	0.436046989888247	1.10178958515715	-0.362844124434436	-0.6069497426997	1.03521532563026
YBR084W	0.367133669530455	0.500281760511035	-0.245347548980217	-0.192088312587984	-0.378495639960797	-2.34908738647339	-1.20401380404040	-1.20401380404040	-0.405125258156914	-0.751310294706424	-0.00568098521517144	3.82898403502555	-0.0855698398035199	-0.0855698398035199	-0.165458694391868	0.154096723961525	-0.245347548980217	0.420392905922687	0.793207560668313	0.899726033452778	0.526911378707152	0.127467105765409	0	1.83176267031684	1.64535534294403	1.19265183361006	0.553540996903268	1.03287412443336	0.26061519674599	0.793207560668313	-1.78986540435495	0.793207560668313	-1.28390265862875	0.793207560668313	-0.165458694391868	-0.00568098521517144	-0.511643730941378	0.447022524118803	-0.618162203725843	-0.0589402216074037	-0.804569531098656	0.127467105765409	-1.09749533125593	-0.618162203725843	-1.28390265862875	-1.36379151321709	-0.618162203725843	-0.724680676510307	0.580170615099384
YBR085W	-0.383466068014737	-2.58704572646562	-0.642710733714841	0.178230707668821	0.0270046526770941	-0.837144232989918	0.221438151952172	0.243041874093847	0.934360982627457	-0.167428846597984	0.977568426910808	-1.48525589724018	0.523890261935626	0.631908872644003	-0.124221402314633	0.135023263385471	0.0918158191021201	0.0270046526770941	0.0918158191021201	-0.297051179448036	0.0918158191021201	-0.232240013023010	-1.48525589724018	-1.48525589724018	-1.07478517654835	-0.340258623731386	0.891153538344107	-0.750729344423217	1.12879448190254	-0.858747955131594	1.53926520259437	-0.124221402314633	1.66888753544442	-0.621107011573165	1.69049125758609	-0.55629584514814	0.653512594785678	-0.815540510848243	1.17200192618589	-0.621107011573165	1.43124659188599	0.286249318377198	2.61945130967813	-1.07478517654835	-1.11799262083170	-1.03157773226500	1.49605775831102	-0.55629584514814	-0.491484678723114
YBR086C	1.12099677676700	0.982526134564108	0.959447694196958	0.89021237309551	-0.517572489300604	-1.57918074618948	-0.609886250769202	-0.7022000122378	0.244016042815326	-0.356023406730558	0.474800446486821	0.428643565752522	0.244016042815326	0.313251363916775	-0.194474324160512	-0.309866525996259	-0.794513773706397	-0.309866525996259	0.728663290525464	0.774820171259763	0.936369253829809	0.267094483182476	0	-3.54084817739718	-2.38692615903971	0.474800446486821	2.43646787769452	1.32870274007135	2.25184035475732	1.07483989603271	1.07483989603271	-1.76380826912667	-0.471415608566305	-0.0329252415904665	-0.148317443426214	-0.609886250769202	0.405565125385372	0.128623840979579	0.428643565752522	0.336329804283924	1.28254585933705	0.49787888685397	0.705584850158315	-1.87920047096242	-1.53302386545518	-1.37147478288513	-0.771435333339248	-1.34839634251798	-1.20992570031509
YBR088C	2.05813839535716	1.67612617306381	-2.07362537734203	-1.44028932459252	-1.15880663448162	-0.867270991152484	1.21369032502448	1.62586140697258	1.12321374606027	0.158130237108630	-0.445046955986143	-0.937641663680207	-1.23923026022759	-0.626000113914575	0.620566085147955	1.30416690398870	1.08300193318728	0.268712722509338	0.0374947984896751	-0.515417628513867	-0.806953271843007	-0.897429850807222	0	1.40469643617116	0	-0.163564265875249	-0.817006225061253	-1.52071295033849	-1.69161315504867	-1.97309584515957	-1.25933616666409	1.13326669927851	1.11316079284202	2.16872088075787	1.51527892157187	1.39464348295291	0.570301319056724	-0.254040844839465	-0.786847365406514	-0.817006225061253	-1.30960093275532	-0.233934938402973	-0.103246546565772	0.630619038366201	0.419507020783031	0.520036552965493	-0.50536467529562	0.107865471017399	1.16342555893325
YBR089W	1.12240221998253	-1.42410836542790	0	0	-1.06981124050123	-0.726585900728521	0.812392235671699	1.50991470037108	0.73488973959399	0.0816544155104434	-0.438719486725602	0.137013341280235	-1.65661585366103	0.225587622511903	-0.0179916508751824	0.66845902867024	1.01168436844295	0.0373672748946097	-0.272642709416226	0	-1.10302659596311	0.148085126434194	-0.88159089288394	1.28847899729191	1.84206825498983	-0.671226974958729	-0.848375537422064	-2.5423586659777	-1.22481623265665	-2.73057901359500	-0.781944826498313	0.690602598978156	1.55420184098691	1.81992468468192	1.59848898160275	1.14454579029045	1.41026863398545	-0.283714494570185	0	-1.26910337327248	-0.903734463191856	-0.195140213338517	0.502382251360863	0.225587622511903	0.114869770972319	0.214515837357944	-0.837303752268105	0.00415191943273441	1.37705327852358
YBR089C-A	0.523357692264217	-1.40817105688358	-0.978942445961845	0.213359251042966	-2.02816793932608	-0.549713835040113	-0.168177291998573	-0.382791597459439	-0.430483665339632	-0.88355831020146	0.0225909795221964	0.737971997725083	-0.00125505441789981	1.19104664258691	0.356435454683543	0.427973556503832	0.213359251042966	0.761818031665179	-1.21740278536281	1.21489267652701	0.141821149222677	0.976432337126045	-0.835866242321267	-0.454329699279728	-0.335099529579247	-2.48124258418791	1.50104508380816	-2.48124258418791	1.19104664258691	-2.31432034660723	0.761818031665179	-0.978942445961845	0.284897352863255	-0.311253495639151	0.594895794084506	0.261051318923159	2.62180867899268	0.117975115282581	0.547203726204313	-0.335099529579247	1.52489111774826	1.04797043894633	2.35950230565163	-0.335099529579247	-0.907404344141556	-0.454329699279728	-0.978942445961845	-0.287407461699054	0.0225909795221964
YBR092C	-1.58869836669482	-0.947444638620122	0	3.86660508808557	-0.120320264726673	-0.324777975127301	-0.417713298036677	-0.705812799055744	-0.835922251128871	-1.13331528443887	-0.185374990763236	0.260714559201770	1.50604788618741	0.809032964367091	0.818326496658029	0.232833962328958	0.0283762519283296	-0.28760384596355	-1.03108642923856	0.279301623783646	0.362943414402084	0.41870460814771	-0.752280460510432	-2.11842970727826	-2.68533517702546	-1.50505657607638	-0.622171008437305	0.195659833165207	1.75697325804273	1.44099316015085	2.22164987258961	0.242127494619895	0.0190827196373920	-0.882389912583559	-0.975325235492935	-1.46788244691263	-0.157494393890423	0.000495655055516681	0.818326496658029	0.901968287276467	1.84061504866117	1.30159017578679	1.65474440284242	-0.231842652217924	-0.696519266764806	-0.752280460510432	-0.519942153236991	0.0748439133830178	-0.00879787723542096
YBR094W	-2.19973334357888	-0.543098423758978	-0.543098423758978	2.0120503508785	-0.374627075980683	-0.767726887463372	0.720436684578237	-1.04851246709386	-1.10466958301996	-1.86279064802229	0.271179757169449	1.00122226420873	0.804672358467384	1.28200784383922	-0.234234286165437	0.0184727355020061	-0.290391402091535	-0.0938414963501908	-0.234234286165437	1.16969361198702	0.271179757169449	0.776593800504335	0.327336873095547	0.355415431058597	-0.964276793204716	-1.18890525690911	0.411572546984695	-0.206155728202388	1.61895053939581	0.158865525317252	1.39432207569142	-0.318469960054585	-0.655412655611175	-1.16082669894606	-0.82388400338947	-1.18890525690911	1.19777216995007	0.495808220873843	0.215022641243351	-0.178077170239338	1.22585072791312	1.98397179291545	1.31008640180227	-0.908119677278618	-1.18890525690911	-1.41353372061350	-0.149998612276289	-1.94702632191144	-1.44161227857655
YBR096W	-2.30999939803764	0	0	0.673245897857393	-0.574293044062349	1.32413578059813	-0.0590052202259337	0.157958074020978	0.130837662240114	-0.79125633830926	0.483403015391345	0.99869083922776	-0.248848102691981	-0.0861256320067977	-0.981099220775308	0.835968368542577	-0.248848102691981	-0.411570573377165	-0.737015514747533	0.483403015391345	-0.0590052202259337	0.157958074020978	-2.14727692735246	-3.25921381036788	-2.03879528022900	-0.303088926253709	2.32759101649009	-0.167486867349390	1.64958072196850	-0.357329749815437	2.35471142827096	-0.92685839721358	-0.520052220500621	-0.384450161596301	1.2698949570364	-0.384450161596301	2.46319307539441	0.0494764268975221	-0.194607279130253	-0.357329749815437	2.11062772224318	0.429162191829617	1.2698949570364	-1.00821963255617	-1.11670127967963	-0.167486867349390	1.02581125100862	-1.11670127967963	-1.19806251502222
YBR097W	1.26207565891957	-3.53447531932821	0.126797320872761	1.06340194976138	-0.100258346736602	-0.78142534956469	0.268707113128613	0.155179279323931	0.751200406798508	-0.582751640406497	-0.0151124713830907	1.12016586666372	0.04165144551925	-0.185404222090113	-0.384077931248305	-0.384077931248305	-0.270550097443624	-0.128640305187772	-0.128640305187772	1.63104111878479	-0.384077931248305	-0.384077931248305	-0.582751640406497	-0.582751640406497	-1.17877276788107	1.31883957582191	1.97162462019883	-0.157022263638942	1.37560349272426	-0.242168138992453	0.836346282152019	-0.440841848150646	1.03501999131021	-1.66126606155097	0.92149215750553	0.89311019905436	1.26207565891957	-0.327314014345964	-0.100258346736602	-1.17877276788107	0.694436489896167	-0.497605765052986	0.552526697640316	-0.8665712249182	-1.43421039394161	-1.23553668478341	1.09178390821255	-0.80980730801586	-1.91670368761150
YBR098W	-0.0208690084492093	1.00650201405859	-1.99658251327189	0.743073546748895	0.242559458860482	0.110845225205636	1.21724478790634	1.74410172252572	0.716730700017925	-0.732125870185375	-1.17995426461185	-0.416011709413746	-1.23263995807379	1.08553055425149	-0.205268935565993	1.13821624771343	0.479645079439204	0.0318166850127289	-1.54875411884542	0.664045006555987	-2.15463959365771	0.110845225205636	-0.916525797302159	1.13821624771343	-0.0208690084492093	-0.389668862682777	0.400616539246296	-2.73418222173903	1.00650201405859	-1.15361141788088	1.58604464213991	-0.521383096337622	1.00650201405859	-0.705783023454406	1.00650201405859	-0.257954629027931	1.34895902156118	-0.310640322489869	0.347930845784358	-1.04824003095700	0.953816320596647	1.71775887579475	0.795759240210833	-0.995554337495066	-0.758468716916344	-1.39069703845960	-0.0208690084492093	-0.57406878979956	0.0845023784746671
YBR099C	-0.72427354806014	-0.921730461601495	-0.131902807436076	-0.611441026036509	-0.357567851483338	-0.413984112495154	0.94000615178842	0.150178497623002	1.30671184836522	-0.611441026036509	-0.301151590471523	0.0373459755993709	-0.442192243001062	-0.442192243001062	-0.413984112495154	-0.160110937941984	0.545092324705711	0.291219150152541	0.121970367117094	1.27850371785931	-0.611441026036509	-0.244735329459707	0	0	0	-2.36034511740279	-0.555024765024693	-2.67063455296778	-1.14739550564876	-1.31664428868420	0.404051672176172	-0.865314200589679	0.17838662812891	-1.26022802767239	1.02463054330614	-1.42947681070784	1.08104680431796	1.2220874568475	1.64520941443612	0.43225980268208	1.44775250089476	1.64520941443612	3.28128098377877	-0.0754865464242603	0	0	2.51966146011926	1.64520941443612	1.70162567544793
YBR105C	-0.83491772312417	0.317175447890746	-0.148092948096047	0.162085982561815	0.893222033398204	-0.569050068274574	-0.325338051329111	-0.0816260343836479	0.250708534178347	0.0069965172328841	0.560887464836209	0.583043102740342	-0.103781672287781	0.538731826932076	-0.325338051329111	-0.635516981986973	0.605198740644475	-0.325338051329111	-0.0594703964795149	-0.524738792466308	0.206397258370081	-0.569050068274574	0	2.24471594555032	0.228552896274214	-0.812762085220037	-0.17024858600018	-0.945695912644835	0.605198740644475	-0.192404223904313	-0.103781672287781	0.427953637411411	0.760288205973406	0.383642361603145	-0.436116240849776	-0.967851550548968	1.18124532615193	0.405797999507278	-0.258871137616712	-0.0816260343836479	1.26986787776847	0.472264913219677	0.738132568069273	-1.47743122234403	-1.21156356749443	-1.94269961833082	2.28902722135858	1.97884829070072	2.04531520441312
YBR106W	-0.405216858587893	0.8618939308701	-0.18799786610938	0.210236953434561	-0.604334268359863	-1.21978808038232	0.264541701554189	-0.260404196935551	0.717081269217758	-0.58623268565332	0.717081269217758	-0.00698203904395221	0.318846449673817	0.0111195436625906	0.174033788021475	0	0.13783062260839	0.0111195436625906	0.427455945913074	0.300744866967275	-0.405216858587893	-0.115591535283209	0.228338536141104	0.373151197793446	0.318846449673817	0	0.463659111326160	-1.67232764804589	0	0	4.62702313383099	-2.99374318562351	0.119729039901847	0.246440118847646	0	0.300744866967275	-0.477623189414064	0	0.246440118847646	-2.48689886984031	0.391252780499989	-0.568131102946778	0.0835258744887616	0.246440118847646	0.0292211263691333	0.373151197793446	-1.45510865556737	-0.550029520240235	0.66277652109813
YBR108W	0.349682300472046	-0.81750051326573	-0.61548810319573	0.181338625413713	-0.267577841408508	0.0915553320492689	0.506803063859824	-1.38986900846406	0.0915553320492689	-0.222686194726286	0.0242178620259356	-0.00945087298573098	0.0242178620259356	0.304790653789824	0.0803324203787133	0.158892802072602	-0.0431196079973976	0.304790653789824	-0.0655654313385087	0.259899007107602	0.0915553320492689	0.271121918778158	0.798598767294268	1.23629232244593	1.11284029406982	-3.03963702403573	0.41701977049538	-3.57833678422239	0.753707120612046	-3.94869286935073	0.304790653789824	0	0.41701977049538	2.03311905105538	0.865936237317601	1.20262358743427	0.596586357224268	-2.45604561716684	0.84349041397649	-2.63561220389573	0.663923827247601	1.05672573571705	1.40463599750427	0.686369650588712	0.910827883999823	0.64147800390649	0.94449661901149	-0.884837983289063	-0.570596456513508
YBR110W	-0.106412345193744	-0.0605917319658429	-0.57607363077973	0.214331947401564	-0.220963878263497	-0.369880871254175	0.111235567638786	-0.163688111728620	0.248697407322490	-0.255329338184423	0.214331947401564	-0.163688111728620	0.0768701077178604	0.122690720945762	0.099780414331811	0.214331947401564	0.0768701077178604	-0.140777805114670	-0.0491365786588676	0.0425046477969346	0.0425046477969346	0.248697407322490	0.305973173857366	0.569441699917797	0.958916912354957	-3.43986195752355	1.08492359873168	-4.11571600263509	1.90969463683390	-2.77546306571898	1.39421273802002	-2.77546306571898	0.981827218968907	0.936006605741006	0.85582053259218	0.958916912354957	1.37130243140607	-1.72158896147726	0.87873083920613	-2.59218061280738	1.17656482518749	0.85582053259218	1.17656482518749	0.752724152829402	0.661082926373599	0.752724152829402	0.374704093699218	-0.690625163849483	-0.0949571918867687
YBR111C	-1.33405455998164	-1.06961558545380	0.757417329465788	0.757417329465788	0.0602600329833128	-0.540737636398131	1.11801593109465	0.492978354937952	0.492978354937952	-0.180139034769265	0.0602600329833128	0.180459566859602	-0.180139034769265	-0.372458288971327	-0.108019314443491	-0.300338568645554	-0.276298661870296	-0.180139034769265	0.685297609140014	-0.540737636398131	0.372778821061663	-0.540737636398131	0	-1.57445362773421	-1.28597474643112	-0.901336238026997	-0.420538102521842	0.036220126208055	0.156419660084344	0.180459566859602	-0.781136704150709	-5.08428001692185	-0.276298661870296	0.372778821061663	-0.324378475420811	0.204499473634859	1.14205583786991	0.30065910073589	-0.372458288971327	0.805497143016303	-0.156099127994007	1.83921313435239	0.372778821061663	2.24789154953177	1.40649481239775	2.41617089695857	0.180459566859602	-0.75709679737545	-0.420538102521842
YBR116C	-0.274086526509795	0	0	1.59772389843514	0.00243092262979862	0	0.151324933704964	-0.508062829627912	0.19386607972644	-0.508062829627912	0.427842382844557	1.04468900015596	0.151324933704964	0	-0.252815953499057	0	0.215136652737178	0.19386607972644	-1.35888575005743	0	0.0449720686512745	0	0.215136652737178	-0.465521683606436	-0.146463088445367	-0.189004234466843	-1.14618001995005	-0.0613807964024152	0.640548112951937	0.19386607972644	-0.656956840703077	0.257677798758654	0.215136652737178	0.0449720686512745	0.151324933704964	-0.699497986724553	0.512924674887509	-0.0188396503809393	0.512924674887509	-1.25253288500374	1.06595957316670	-0.189004234466843	1.23612415725260	-0.0613807964024152	-0.550603975649388	-0.103921942423891	3.29936973929418	2.32092338080023	0.108783787683488
YBR117C	-0.6126460287375	-3.06179369344427	0.589662824845824	-0.0337565807158998	0.188893206984716	0.411542994685331	0.144363249444593	-0.234141389646454	-0.234141389646454	-0.234141389646454	0.188893206984716	0.433807973455393	0.0553033343643464	-0.590381049967439	0.077568313134408	0.0553033343643464	-0.545851092427316	0.077568313134408	-0.0560215594859613	1.36893708179798	-0.300936325956638	0.144363249444593	0	0	0	1.34667210302792	0	-0.456791177347069	0	-0.100551517026084	0	0.277953122064962	0	0.322483079605085	0	-0.300936325956638	0	-0.100551517026084	0	0.233423164524839	0	0	0	-0.74623590135787	0	0	2.34859614768069	1.07949235778718	0.522867888535639
YBR118W	0	0	0	0.423275551122349	0.0576515041401647	-0.09289957402897	-0.888669558637253	-0.394001730367239	-0.458523621011154	-0.307972542842020	0.165187988546689	0	-0.114406870910275	0.380260957359739	-0.221943355316800	0.0791588010214696	-0.09289957402897	0.380260957359739	0.401768254241044	0.251217176071909	-0.221943355316800	1.00397256691758	-1.16826441809422	-1.06072793368769	-0.845654964874644	-0.264957949079410	0.595333926172789	-0.17892876155419	0.573826629291484	-0.458523621011154	0.939450676273668	-0.157421464672885	0.0361442072588597	-0.071392277147665	0.0576515041401647	-0.329479839723325	0.724377707460618	0.960957973154973	0.315739066715824	-0.00687038650375019	-0.264957949079410	0.917943379392363	1.21904553573063	-0.394001730367239	-0.759625777349424	-0.523045511655069	-0.931684152399863	0.165187988546689	1.19753823884933
YBR124W	-0.189509722109966	-1.28991106472659	-0.829277944561495	0.296714126953195	-0.215100451008027	0.898096256057632	-0.266281908804150	-1.18754814913435	-0.215100451008027	-0.534984562233792	0.309509491402226	0.62939360262799	0.258328033606104	0	-0.381440188845425	0	0.62939360262799	0.0152161090745228	0.0791929313196757	0.424667771443501	-0.151123628762875	0.168760482462890	1.00045917164988	0.85971016271054	1.06443599389503	-3.51630447885791	0.808528704914418	-2.68460578967093	1.40991083401885	-3.51630447885791	0.949277713853754	0	0.245532669157073	0.591007509280898	0.923686984955693	0.808528704914418	0.706165789322173	-1.58420444705430	0.834119433812479	-3.51630447885791	0.808528704914418	1.26916182507952	1.15400354503824	0.85971016271054	0.539826051484776	0.654984331526051	0.181555846911920	-0.893254766806647	-1.21313887803241
YBR126C	0.246989570439207	0.225442303226411	-1.30441366888206	1.49673106878134	-0.076219437752724	1.47518380156854	1.51827833599413	0.591745845843933	-0.377881178731859	-1.34750820330765	-0.851921057413358	-0.464070247583041	-0.722637454136586	0.182347768800821	-0.183955773816701	0.354725906503184	0.0530641655240483	-0.0977667049655194	-0.0977667049655194	0.440914975354365	-0.571806583647018	-0.0115776361143378	-2.12320982296829	-1.49833907379722	-0.830373790200562	0.548651311418342	0	-0.830373790200562	0	-0.873468324626153	-0.98120466069013	-1.60607540986120	0	1.19506932780220	0	1.08733299173823	0	0.0530641655240483	0	-0.507164782008632	0	0	0	1.99231821467563	1.94922368025004	2.27243268844197	1.77684554254768	-1.30441366888206	-1.86464261641474
YBR132C	-0.916761168600526	-2.88418110033479	-1.16840790405491	0.707504123877764	-0.207574914138174	1.6225831618937	1.89710687329848	0.204210652968998	0.75325807577856	-0.321959793890166	-0.0703130584357835	0.410103436522584	-0.0245591065349866	-0.367713745790963	-0.802376288848534	0.204210652968998	-0.848130240749331	-0.482098625542956	-0.093190034386182	-0.367713745790963	-0.665114433146143	0.364349484621787	-1.69457835091407	-1.14553092810451	-1.05402302430292	0.455857388423381	0	0.593119244125772	0	-0.687991409096542	0	0.478734364373779	2.44615429610805	-0.161820962237377	0	-0.207574914138174	0	0.295718556770592	0	-0.207574914138174	0	0	0	0.249964604869795	0.776135051728959	0.844765979580155	1.05065876313374	-2.38088762942603	-0.687991409096542
YBR134W	0.869446326844446	-3.23548059333917	-1.55360081354171	0.840939889898726	-0.0427596554185793	-1.26853644408452	-0.384836898767214	-0.755420579061568	0.356330461821494	-0.156785403201457	0.498862646550092	0.441849772658653	0.128278966255738	0.185291840147177	-0.698407705170129	0.384836898767214	-0.156785403201457	-0.0427596554185793	0.185291840147177	0.698407705170128	0.812433452953007	0.64139483127869	-1.35405575492168	-0.783927016007287	-0.299317587930055	0.356330461821494	0.441849772658653	0.58438195738725	1.55360081354171	0.356330461821494	1.09749782241020	-0.669901268224409	0.242304714038616	-1.06899138546448	1.52509437659599	-0.128278966255738	-0.470356209604372	0.156785403201457	1.21152357019308	-0.926459200735885	1.32554931797596	-0.356330461821494	1.75314587216175	-0.726914142115848	-1.15451069630164	-1.61061368743315	-1.98119736772751	-2.72236472831621	-0.299317587930055
YBR136W	0.378683268862825	0	0	0.0225183311514068	-1.37474411679339	1.96772683711377	0.0773129369531634	0.13210754275492	-0.635016938469672	-1.12816839068548	0.0773129369531634	-0.936387270379334	0.680053600772486	0.406080571763703	0.515669783367216	-0.717208847172307	0.159504845655798	-0.854195361676699	1.61156189940235	0.817040115276877	-0.717208847172307	-0.114468183352985	1.03621853848390	0.707450903673364	-0.66241424137055	-0.470633121064403	0.543067086268095	-1.23775760228899	-0.689811544271429	-0.388441212361768	0.351285965961946	0.13210754275492	0.92662932688039	3.22800277055417	0.214299451457555	-2.33364971832413	1.31019156749269	-2.33364971832413	0.269094057259312	-1.45693602549602	1.22799965879005	0.159504845655798	2.07731604871728	-1.23775760228899	-0.525427726866159	-1.04597648198285	0.981423932682147	0.680053600772486	-0.82679805877582
YBR138C	-0.705481933239911	0	0	2.21693395801537	-0.841760394490158	1.56582575426419	0.869291396762935	0.566450371762387	-1.02346500949049	-0.614629625739747	0.0364785780114296	0	-0.190652190738981	0	-0.387498856989337	0	-0.387498856989337	0	0	0.49074011551225	-0.342072703239255	0	-1.02346500949049	-1.40201629074117	-1.31116398324101	-0.59948757448972	0.717870884262661	0.717870884262661	1.36897908801384	0.83900729426288	0.975285755513126	-3.90045474699569	0.55130832051236	-0.76605013824002	0.293893449261895	-1.31116398324101	0.49074011551225	0.61187652551247	0.823865243012853	0.581592423012415	0.672444730512579	2.33807036801559	1.56582575426419	-1.93198808449213	-0.735766035739966	-0.130083985738871	-0.781192189490048	-1.37173218824112	-2.03798244324232
YBR142W	-2.28692638308699	0	0	-0.114400451860277	0.618195501692916	-2.18587866535551	-2.18587866535551	-0.720686758249126	0.0624330541698042	-0.619639040517652	0.693981289991522	1.47710110241045	0.896076725454472	1.07291023148455	-0.114400451860277	0	0.971862513753078	0.719243219424391	-0.164924310726014	0	0	0	2.68967371518815	2.31074477369512	0.92133865488734	-0.64490096995052	-0.468067463920439	-0.468067463920439	0.365576207364229	0.239266560199885	0.188742701334148	0.264528489632754	0.491885854528573	-0.518591322786177	-0.265972028457489	-0.594377111084783	-0.821734475980601	0.668719360558654	-0.518591322786177	-0.0638765929945395	-1.02382991144355	1.67919653787340	-0.190186240158883	-0.670162899383389	-1.42802078236945	-1.32697306463798	-1.20066341747363	0.491885854528573	1.30026759638037
YBR144C	-0.496804753748924	0	0	-0.0449209895747143	0.563384077582876	2.19711768652040	-0.757506925387891	-0.444664319421131	-0.687986346284167	0.0593598790808725	-0.183962147782163	0	-0.149201858230301	0	-0.809647359715685	0	0.389582629823564	0	0	0	-0.0970614239025078	0	-0.792267214939754	-0.218722437334026	-0.618465767180442	-1.19201054478617	0.94574726265336	-1.45271271642514	0.6329046566866	-0.288243016437750	1.17168914474047	-1.05296938657872	1.01526784175709	0	0.910986973101499	0	1.65833319846654	-1.00082895225093	1.44977146115536	-1.34843184776955	1.22382957906826	0.858846538773705	2.84018304322986	-1.45271271642514	-1.00082895225093	-2.13053836268645	1.81475450144992	2.05807652831295	0.320062050719840
YBR146W	-1.47272142990582	0	-1.83909007430558	0.049117554523923	-0.373615496706562	1.31731670821538	-0.204522276214368	0.330939588677579	-1.04998837867534	0.528215012585139	0.0209353511085573	0	-0.458162106952659	1.68368535261513	-0.458162106952659	0	-0.51452651378339	0	0	1.12004128430782	-1.27544600599826	0	-1.07817058209070	-0.570890920614121	-1.47272142990582	-1.78272566747484	0.78185484332343	-2.23364092212069	0.612761622831236	-2.0645477016285	1.68368535261513	-0.739984141106315	1.26095230138465	0.0209353511085573	1.48640992870757	0.330939588677579	1.45822772529221	-0.993623971844606	0.640943826246602	-1.33181041282899	1.51459213212294	1.93732518335342	2.64188026873756	-0.373615496706562	-0.345433293291196	-0.232704479629734	0.753672639908064	0.725490436492699	-1.33181041282899
YBR149W	-0.80136917405768	-1.53896259383929	0.763222928509379	1.34435713803429	0.360899244992135	-0.376694174789479	1.74668082155153	1.43376240103812	0.964384770268	1.16554661202662	-0.0861270700270248	-0.91312575281247	-0.510802069295226	-0.644909963800974	-0.242586280283731	0.00327819297680717	-0.376694174789479	-0.443748122042352	-0.153181017279899	-0.5778560165481	-0.466099437793310	-0.823720489808638	0	-1.85188101435271	-1.94128627735654	-1.11428759457109	-0.957828384314386	-1.20369285757492	-0.734315226804806	-0.488450753544268	-0.443748122042352	0.249142666237345	-0.354342859038521	0.383250560743093	0.74087161275842	0.539709770999799	-0.779017858306722	-0.108478385777983	-0.309640227536605	0.249142666237345	0.271493981988303	1.52316766404195	0.964384770268	1.61257292704578	1.36670845378524	2.5066255570841	0.919682138766084	0.562061086750757	-0.108478385777983
YBR152W	-0.209978690239484	-2.69915136304011	0	0.473859956134314	0.364445772714507	0.0909103141649873	-0.456160602934051	-0.975877974178138	-0.674988969773667	-0.674988969773667	-0.100564506819676	-0.0458574151097723	0.0909103141649873	0.446506410279362	0.9935773273784	-0.86646379075833	-0.0185038692548204	-0.921170882468234	-0.319392873659292	2.11507270743143	0.69268832297393	0.96622378152345	0.856809598103641	0.911516689813545	0.145617405874891	-0.757049607338522	0	-0.264685781949388	0	-0.15527159852958	0	-0.209978690239484	0	-0.592928332208811	-0.0732109609647243	-0.592928332208811	0	-0.127918052674628	2.71685071624037	-0.483514148789003	0	0	0	0.200324497584795	-0.401453511224147	-0.592928332208811	-0.483514148789003	-2.86327263816982	-1.24941343272766
YBR154C	-2.12654984403322	-0.150427288417294	0.244797222705891	0.865864311613753	0.188336578259722	-2.09831952181013	-1.08202792177909	-1.02556727733292	0.329488189375145	-0.658573088432817	0.329488189375145	0.385948833821314	0.72471270049833	0.66825205605216	0.103645611590468	1.03524624495226	0.385948833821314	-0.376269866201971	0.131875933813552	-0.43273051064814	1.03524624495226	0.640021733829076	1.43047075607545	1.37401011162928	0.470639800490568	-1.33610082178685	0	-0.771494377325156	0	-0.404500188425056	0	0.0189546449212140	0	-0.686803410655902	0	-0.912645988440579	0.0471849671442986	-1.05379759955600	0	-0.43273051064814	0.950555278283007	-0.715033732878986	1.31754946718311	0.809403667167584	-0.348039543978886	0.555330767159822	-0.348039543978886	-0.912645988440579	0.0754152893673832
YBR155W	-1.66879272598149	-1.01552216962318	-0.362251613264862	-0.0468796205401587	0.22343923036673	-2.18690385688636	-0.542464180536121	-1.39847387507460	0.0657532340043783	0.673970648544878	0.719023790362693	0.0657532340043783	0.944289499451767	0.0207000921865635	0.764076932180508	-0.0468796205401587	0.403651797637989	0.133332946731101	0.245965801275637	0.989342641269581	0.133332946731101	-0.429831325991584	0	2.49862289216638	2.07061804489714	0.200912659457823	-1.64626615507258	0.426178368546897	-0.767729889625195	0.92176292854286	-1.10562845325881	0.426178368546897	-1.03804874053208	0.696497219453785	-1.64626615507258	0.268492372184545	-3.17807297687829	0.854183215816137	-2.09679757325073	0.651444077635971	-1.35342073325679	1.66513976853680	0	1.52998034308336	0.538811223091434	1.05692235399630	0.628917506727063	0.809130073998322	-0.272145329629233
YBR157C	-0.39454247161937	-1.44213634242544	0.790440759292415	0.979351129437772	0.635877729173487	-0.549105501738299	0.756093419265987	-0.549105501738299	0.172188638816701	0.0691466187374154	-0.63497385180437	-0.016721731328656	-0.99562092208187	0.258056988882773	0.103493958763844	0.498488369067772	0.0347992787109868	0.258056988882773	-0.39454247161937	-0.188458431460799	0.361099008962058	0.223709648856344	0	-0.188458431460799	-1.61387304255758	-2.06038846290116	-0.720842201870441	-0.703668531857227	2.38759207052134	1.27130351966242	0.550009379107415	0.670225069199915	-0.428889811645799	-0.63497385180437	-0.686494861844013	-2.02604112287473	-0.87540523198937	-1.01279459209508	-0.308674121553299	0.137841298790273	0.824788099318844	1.80368729007206	1.18543516959634	1.11674048954349	0.309577998922415	1.0136984694642	0.670225069199915	0.584356719133844	-0.772363211910084
YBR158W	-0.846525651352578	0.149086544146534	1.14469873964565	0.597659071788991	1.85585030785930	1.7573831676451	-1.42638769928063	-0.944992791566776	-1.63426277306616	-0.988755964995308	-1.95154578042302	0	-2.34541434127981	0.236612891003598	1.11187635957425	1.41821857357397	1.24316587985984	0.324139237860663	0.400724791360595	0.389783998003462	0.302257651146397	0.0068562305038034	-0.78088089120978	2.41383076907309	-0.660532164281316	-1.48109166606630	-1.68896673985183	-0.857466444709711	-1.10910469192377	-0.726176924424114	0.203790510932199	1.6917384075023	1.73550158093083	1.28692905328838	0.433547171431994	-0.036906942924729	-1.32792055906643	-0.813703271281179	-0.92311120485251	-0.693354544352715	-0.540183437352851	0.083441784003735	0.367902411289196	1.56044888721670	1.24316587985984	0.258494477717865	-0.802762477924046	-0.255722810067391	-1.20757183213797
YBR161W	1.87125261941428	1.89615952549810	-0.868507049805938	-1.46627279581762	-1.16738992281178	-0.0216722429560513	1.02441781256440	0.675721127390914	1.24857996731878	0.0530484752954093	0.401745160468892	-0.469996552464815	-1.46627279581762	-0.594531082883916	-0.320555115961894	0.650814221307094	0.476465878720353	-0.146206773375152	0.700628033474734	0.675721127390914	-1.34173826539852	-0.694158707219197	-1.91459710532639	-0.519810364632455	0.0281415692115891	-0.0714860551236917	0.850069469977656	-0.644344895051556	-0.0714860551236917	-2.16366616616459	-0.220927491626613	-0.519810364632455	1.67199737074372	0.501372784804173	2.31957692892305	0.526279690887993	2.21994930458777	0.227396817882151	-0.196020585542793	-1.14248301672796	0.501372784804173	-0.121299867291332	0.501372784804173	-0.768879425470657	-1.09266920456032	-0.395275834213354	-2.21347997833223	-1.66552804448818	1.54746284032462
YBR162C	1.30795922402865	0	0	0	0.578590295629338	-0.813841294951157	-0.896724127723806	-0.929877260832865	-0.0678957999973203	-0.813841294951157	0.445977763193101	-0.233661465542617	-0.08447236655185	-0.08447236655185	-0.66465219596039	0.0481401658843877	0.628319995292928	0.843815360501814	0.379671496974982	1.02615759260164	0.0149870327753282	0.296788664202333	-1.59293992301405	-1.09564292637816	-0.465733397306033	-0.233661465542617	1.20849982470147	-0.349697431424325	0.727779394620106	-1.04591322671457	1.0593107257107	-0.880147561169276	0.644896561847457	-0.0181661003337312	1.50687802268300	-0.134202066215439	1.22507639125600	0.346518363865922	1.27480609091959	-0.250238032097147	0.727779394620106	-0.482309963860563	0.528860595965749	-1.01276009360551	-1.09564292637816	-0.996183527050984	-2.27257915174977	-1.70897588889576	0.180752698320625
YBR162W-A	0	1.79293910619691	-0.104829100967158	-1.92126438496705	-0.863936383832783	-1.89415341057899	-0.484382742399971	-0.403049819235797	0.139169668525365	0.193391617301481	0.193391617301481	0.844055002614874	0.464501361182061	-0.484382742399971	0.139169668525365	0.437390386794003	-0.131940075355216	-0.186162024131332	0.491612335570119	1.46760741354021	-0.0777181265790998	0.193391617301481	0.681389156286526	1.65738423425662	1.33205254159992	-0.186162024131332	1.54894033670438	-0.0777181265790998	0.193391617301481	-0.294605921683564	-0.945269306996958	-0.348827870459680	-0.674159563116377	-0.0506071521910417	-0.674159563116377	0.328946489241771	-0.728381511892493	0.464501361182061	-2.21948510323569	0.00361479658507441	-1.73148756425064	1.76582813180885	-2.84303751416102	0.735611105062642	0.0578367453611905	2.06404885007749	-0.701270537504435	-0.701270537504435	-0.0234961778029837
YBR169C	-0.67614533025007	0	0	0.604337842522064	0.171233239966783	0.37837022379757	0.698491016990603	-0.224210092801081	-0.563161520887823	-0.563161520887823	0.0582494306045363	0.303047684222738	-0.318363267269621	0.416031493584985	-0.337193902163329	0.0394187957108284	-0.261871362588497	-0.111226283438834	0.0205881608171206	0.962119905502513	-0.67614533025007	0.0582494306045363	0.208894509754199	-0.393685806844452	-0.751467869824901	-0.694975965143778	-0.0923956485451265	-0.977435488549395	-0.694975965143778	-1.76832215408513	-0.883282314080856	-1.29755628174243	-1.14691120259277	-0.694975965143778	-1.18457247238018	-1.09041929791164	1.13159561954588	0.717321651884311	0.849136096140266	0.0770800654982441	0.246555779541615	1.80949847571937	2.41207879231802	1.37639387316409	1.24457942890813	1.62119212678229	3.20296545785375	1.35756323827038	0.114741335285660
YBR174C	0	-2.56791101671374	-0.784751036387028	0	0.641776947874345	0.126641842446627	0.48327383851197	-0.943254145749403	0.384209395160486	-0.824376813727622	0.126641842446627	0.74084139122583	-0.0318612669157476	-0.0318612669157476	-0.0318612669157476	-0.467744817662278	0.146454731116924	-0.130925710267232	-0.388493262981091	0.146454731116924	0.48327383851197	0.404022283830783	-0.229990153618716	-0.170551487607826	-0.447931928991981	-1.00269281176029	0.839905834577314	-1.04231858910089	1.05784760995058	-0.745125259046434	6.01106977752479	-1.00269281176029	-0.0912999329266382	-0.229990153618716	0.384209395160486	-0.487557706332575	0.780467168566423	0	0.503086727182267	-1.61689236053950	1.41447960601592	0.443648061171377	0.879531611917907	-1.29988614181475	-1.24044747580386	-1.61689236053950	0.919157389258501	-0.844189702397919	-1.10175725511178
YBR181C	-1.43252537678592	-0.690509796557907	1.25408275852240	0.793521363898114	0.435306945857006	-1.27900491191116	0.230612992690658	-0.7160965407037	-0.613749564120526	-1.09989770289060	0.358546713419625	-0.613749564120526	0.716761131460734	0.307373225128038	-0.178774913642037	0.0259190395243103	0.895868340481288	-0.229948401933624	0.716761131460734	0.102679271961691	0.179439504399071	0.793521363898114	-0.409055610954179	0.256199736836451	0.53765392244018	0.153852760253278	-0.409055610954179	0.460893690002799	0.205026248544865	0.205026248544865	-0.204361657787831	-0.0252544487672767	-0.409055610954179	-0.0252544487672767	-0.485815843391559	-0.127601425350451	-0.204361657787831	-0.741683284849494	0.256199736836451	0.153852760253278	0.53765392244018	0.716761131460734	-0.178774913642037	0.0259190395243103	-0.332295378516798	0.0259190395243103	0.000332295378516799	-1.40693863264012	0.742347875606527
YBR182C	-1.55401806376147	-2.78497622142593	-0.887249061693216	-1.16934363949132	1.80547190819779	0.446288942443284	0.984833136421486	-1.93869248803161	0.292419172735226	0.67709359700537	1.52337733039969	0.959188174803476	0.343709095971246	-0.835959138457196	-1.04111883140127	-0.682089368749139	-0.0409653282988985	-0.348704867715014	0.0359695565551304	-0.0922552515349177	0.625803673769351	-1.14369867787331	-0.066610289916908	1.06176802127551	1.34386259907362	-0.066610289916908	0.67709359700537	-1.27192348596336	0.882253289949447	-0.451284714187052	0.138549403027169	0.215484287881198	-0.169190136388947	0.70273855862338	0.471933904061294	-0.835959138457196	-0.0922552515349177	-0.784669215221177	0.856608328331438	-1.86175760317758	1.36950756069163	1.01047809803950	1.83111686981580	-0.656444407131129	-1.52837310214346	-0.707734330367148	2.34401610217600	-1.27192348596336	-2.27207698906573
YBR183W	-0.559284019678738	-0.916688602354926	0	-0.348090402642809	1.82882841911216	1.08152792806194	0.529175391198744	-0.445564379736315	-0.591775345376574	-0.656757996772244	-0.185633774153632	-0.153142448455797	-0.591775345376574	0.236753459918226	-0.81921462526142	0.0418055057312147	0.236753459918226	-0.283107751247138	0.106788157126885	0.106788157126885	-0.283107751247138	0.317981774162815	-2.00514801323241	-1.56651511631163	-1.48528680206704	-1.68023475625406	0.984053950968438	-0.96542559090168	0.123033819975803	-0.364336065491726	1.13026491660870	-0.0556684713622911	0.496684065500909	0.204262134220391	1.09777359091086	-0.429318716887397	1.60138913922731	-0.413073054038479	0.594158042594415	-0.429318716887397	0.772860333932509	0.805351659630344	2.12125035039267	-0.136896785606879	0.0580511685801324	0.123033819975803	0	-2.50876356154886	-2.23258729311726
YBR184W	0.18116290478226	0	-0.552238059180014	-1.63303947975600	-0.745238312854296	0.123262828679975	-0.0697374249943074	0.374163158456542	1.01106399558168	0.856663792642249	0.18116290478226	-0.436437906975444	0.219762955517116	-0.668038211384583	-0.204837602566305	-0.37853783087316	0.0460627272102621	-0.204837602566305	1.35846445219538	-0.436437906975444	-0.571538084547442	0	-1.05403871873315	-0.725938287486868	0.0267627018428338	-1.15053884557029	0.895263843377105	-1.26633899777486	1.22336427462339	-1.11193879483543	0.875963818009677	-1.47863927681657	1.01106399558168	-1.65233950512342	1.51286465513481	-0.339937780138303	1.93746521321823	-0.26273767866859	0.432063234558827	-0.0118373488920227	0.95316391947939	1.03036402094910	2.36206577130165	-1.15053884557029	-1.01543866799829	-0.359237805505731	2.67086617718051	1.41636452829767	-0.475037957710301
YBR186W	0.0813895923427106	-1.91756686097093	-0.385898929211128	-1.68392260019401	-0.385898929211128	0.366954799958945	0.211191959440999	-0.0743732481752355	1.30153184306662	-0.204175615273524	-0.333977982371812	0.185231486021341	-0.0224523013359202	-0.489740822889758	0	-0.152254668434209	-0.853187450764966	-0.645503663407704	-0.0224523013359202	1.04192710887004	-0.489740822889758	1.48325515700423	0.185231486021341	0.159271012601684	0.289073379699972	-0.619543189988047	1.97650415197772	-1.73584354703333	1.58709705068286	-1.45027833941709	0.886164268352098	-3.31943242563245	1.24961089622731	0.289073379699972	0.159271012601684	0.159271012601684	1.71689941778114	-0.0224523013359202	0.548678113896549	-0.723385083666677	2.10630651907601	0.834243321512783	1.56113657726320	-1.89160638755127	-1.32047597231880	-1.19067360522052	-1.83968544071196	-0.0224523013359202	0.860203794932441
YBR187W	0.622641990809587	-2.16493335884943	-0.465192291984174	-0.374539435084694	-1.07709907605566	-2.00629085927534	-1.07709907605566	-0.850466933806965	0.894600561508027	-0.193233721285734	0.894600561508027	0.373346634336017	0.169377706312187	0.917263775732897	-0.737150862682615	0.305356991661407	0.0107352067380963	0.486662705460367	0.441336277010627	0.962590204182637	0.214704134761927	0.849274133058287	0.0787248494127064	-0.442529077759304	0.0333984209629664	-0.0345912217116437	2.43569912879919	-0.193233721285734	0.985253418407507	-0.941119790706445	1.71047627360335	-1.21307836140489	0.962590204182637	-0.442529077759304	1.55183377402926	-0.125244078611124	1.25721198910595	0.0333984209629664	0.463999491235497	-0.306549792410084	1.32520163178056	-0.805140505357225	0.917263775732897	-2.14227014462456	-2.18759657307430	-2.14227014462456	-1.66634264590229	-0.782477291132355	1.16655913220647
YBR189W	-1.99068779292287	-0.286995902236028	0	0.502519851984705	0.0869852445001088	-1.01418146533407	-0.868744352714462	-0.827190891966003	-0.224665711113338	-1.07651165645676	0.232422357119718	0.253199087493947	0.0869852445001088	0.772617346849693	-0.183112250364879	0.232422357119718	0.066208514125879	0.170092165997028	0.481743121610475	1.00116138096622	0.440189660862016	0.814170807598152	-0.764860700843313	-0.307772632610258	0.066208514125879	0.0869852445001088	1.02193811134045	0.107761974874339	-0.806414161591773	0.107761974874339	0.315529278616637	-0.0168984073710402	0.0869852445001088	0.107761974874339	-0.307772632610258	0.689510425352774	-0.183112250364879	-0.120782059242189	-1.26350222982483	0.232422357119718	-0.577870127475245	1.93611424780656	0.460966391236245	-0.0168984073710402	-0.411656284481407	0.149315435622798	-0.972628004585612	-0.0376751377452701	1.08426830246314
YBR190W	-1.28382221618859	-1.42231829628842	-0.17585357538992	-0.983747375972282	0.401213425026052	0.0780559047931079	-0.198936255406559	-0.637507175722698	-0.752920575805892	-0.660589855739337	0.285800024942858	0.262717344926219	-0.268184295456476	-0.152770895373281	-0.222018935423198	0.101138584809747	0.285800024942858	-0.268184295456476	0.170386624859663	1.27835526565833	0.67820558522572	0.608957545175803	-0.314349655489753	0.23963466490958	0.00880786474319116	-1.07607809603884	2.04008370620741	-2.48412157705381	2.01700102619078	-0.545176455656142	1.13985918555850	-0.545176455656142	1.55534742585800	-1.56081437638825	0.701288265242358	-0.752920575805892	1.83233958605766	-0.845251295872448	0.562792185142525	-0.406680375556309	2.82489482677314	1.50918206582472	1.25527258564169	-2.94577517738659	-1.83780653658792	-1.12224345607211	-0.82216861585581	0.470461465075969	0.216551984892941
YBR191W	-1.89897055693099	-1.38419754249685	0.324848865424491	0.263076103692394	-0.0251967843907237	-0.539969798824863	-0.745879004598519	-0.41642427536067	-0.457606116515401	-1.09592465441373	0.160121500805567	0.139530580228201	-0.169333228432283	0.757258197549168	-0.0869695461228204	0.160121500805567	-0.00460586381335808	0.324848865424491	0.263076103692394	0.963167403322824	0.571939912352878	0.860212800435996	-1.24006109845529	-0.766469925175885	-0.272287831319111	0.0571668979187387	0.819030959281265	-0.0457877049680892	0.571939912352878	-0.00460586381335808	0.757258197549168	-0.00460586381335808	0.324848865424491	0.180712421382932	-0.169333228432283	0.0159850567640075	0.366030706579222	-0.148742307854917	-0.807651766330616	-0.0869695461228204	-0.0663786255454548	1.62207686179852	1.02494016505492	-0.395833354783304	-0.60174256055696	-0.231105990164379	-1.1165155749911	0.0983487390734698	0.98375832390019
YBR194W	0.998490181260903	-1.63337707938739	0.550512775193109	0.718504302468532	2.48241533886047	-0.121453333908583	-0.0654561581501085	-0.233447685425531	-0.709423679372563	-0.289444861184006	-0.121453333908583	-0.233447685425531	-0.121453333908583	0.0465381933668401	-1.10140390968188	-0.121453333908583	-0.0654561581501085	-0.709423679372563	-0.849416618768749	1.16648170853633	0.94249300550243	-0.0654561581501085	-0.289444861184006	-0.00945898239163417	-0.54143215209714	-0.513433564217903	1.53046335096641	-0.14945192178782	0	-4.93721044913737	1.13848312065709	-1.10140390968188	1.25047747217404	0.214529720642263	0.214529720642263	0.802500066106243	0.466517011555397	-0.93341238240646	0.578511363072346	0.494515599434635	1.39047041157022	-0.00945898239163417	1.81044922975878	-1.18539967331959	-0.0934547460293456	-0.289444861184006	2.34242239946429	1.2224788842948	0.550512775193109
YBR196C	1.27330572302385	-0.497073907217633	-0.297192336061336	0.502333948563851	-0.125865275070224	-2.23889902729393	0.559442968894222	-0.125865275070224	1.21619670269348	1.07342415186756	0.0169072757557018	0.159679826581628	0.302452377407554	-0.725509988539115	1.15908768236311	-0.582737437713188	-0.382855866556892	-0.81117351903467	1.04486964170237	0.38811590790311	0.216788846911998	-1.41081823250356	-1.98190843580727	-2.46733510861541	-1.43937274266875	-0.0402017445746687	1.70162337550163	0.759324540050518	1.67306886533645	0.188234336746813	1.44463278401496	-0.240083315730965	-0.0402017445746687	-0.125865275070224	0.844988070546074	-1.01105509019097	-0.0116472344094835	-0.154419785235410	1.27330572302385	-0.0116472344094835	1.98716847715348	0.102570806251258	0.530888458729036	-0.925391559695411	-1.18238215118208	-1.15382764101689	-0.639846458043559	-1.18238215118208	-0.69695547837393
YBR200W	-2.54455714524137	-2.25312977911552	1.00114247595645	1.58399720820815	0.345430902173291	-0.601708037735715	0.588287040611498	-1.54884697764472	-0.844564176173921	-1.08742031461213	0.175431605266547	0.782571951362063	0.734000723674422	0.539715812923857	0.588287040611498	0.515430199080036	-0.06742453317166	-0.140281374703122	-0.0188533054840187	0.612572654455319	-0.0917101470154807	0.078289149891264	1.92399580202164	1.14685615901937	-1.18456276998741	-1.03884908692449	-1.5245613638009	0.224002832954188	0.66114388214296	1.38971229745758	0.29685967448565	1.34114106976994	-0.383137513141329	-0.43170874082897	-1.88884557145821	-1.40313329458180	-2.44741468986609	-0.140281374703122	-0.480279968516611	0.466858971392395	0.369716516017112	0.369716516017112	-0.0188533054840187	1.60828282205197	0.806857565205884	1.04971370364409	0.199717219110367	0.66114388214296	-1.11170592845595
YBR202W	-1.13178324565698	-1.63627313814924	1.83209487273505	1.61768666842584	-0.753415826287784	-0.829089310161623	0.823115087750531	-0.829089310161623	-1.42186493384003	-1.53537515965079	-1.08133425640775	0.482584410318255	1.30238048561818	1.13842127055819	1.16364576518281	0.596094636129013	-0.211089191858604	0.0159312597629135	-0.791252568224704	0.293400700633657	0.507808904942868	0.93662531356129	0.873564076999757	0.02854350707522	-2.25427325645226	-1.92635482633229	-1.59843639621232	0.356461937195189	0.747441603876692	1.7311968942366	1.06274778668435	1.52940093723970	0.116829238261366	-0.135415707984765	-0.955211783284688	-1.49753841771387	-1.86329358977076	-0.412885148855508	-0.0975789660478452	0.734829356564385	1.01229879743513	0.596094636129013	0.797890593125918	1.07536003399666	0.116829238261366	-0.26153818110783	-1.48492617040156	0.104216990949059	-0.665130095101639
YBR207W	-0.101151703991879	-2.23215670382080	0	1.43317189588494	-0.925140303925727	-1.72071550386186	-1.46499490388239	-0.385285703969068	0.154568895987591	-0.129565103989598	0.637596695948812	0.154568895987591	0.268222495978466	2.05826669583476	0.523943095957936	0.751250295939687	0.381876095969342	0.353462695971623	0.637596695948812	-1.23768770390063	0.0409152959967152	0.154568895987591	-1.29451450389607	-1.55023510387554	-2.34581030381167	-0.413699103966787	0.978557495921438	-0.981967103921164	1.26269149589863	-0.868313503930289	1.46158529588266	0.097742095992153	1.17745129590547	-0.300045503975911	0.978557495921438	-0.5841795039531	2.05826669583476	0.609183295951093	0.921730695926	-0.5841795039531	0.779663695937406	0.580769895953374	2.02985329583704	-1.12403410390976	-1.55023510387554	-1.03879390391660	0.381876095969342	-0.754659903939413	-1.29451450389607
YBR208C	1.08971351678201	-1.63003735704996	-0.678124551208771	-1.8204199182182	-0.378951955087255	0.00181316724922130	0.518565833277296	1.19850355173529	-0.134174376442377	-1.54844483083500	-0.270161920133976	-0.433346972563894	-0.188569393919017	-0.134174376442377	1.14410853425865	0.627355868230574	-0.188569393919017	-0.460544481302214	1.33449109542689	0.681750885707214	-0.977297147330288	0.192195728417459	-1.54844483083500	-0.922902129853649	-0.623729533732132	-0.81411209490037	1.57926867407176	-1.24927223471349	1.68805870902504	-0.514939498778853	0.518565833277296	-0.81411209490037	0.681750885707214	-0.922902129853649	0.790540920660493	-0.0253843414890984	1.03531849930537	-1.03169216480693	0.545763342015615	-1.03169216480693	2.15041635757648	1.41608362164185	3.07513165467935	-1.35806226966676	-0.378951955087255	-0.977297147330288	0	0	0
YBR209W	2.06205492793915	0	0	0.126679142330733	-0.283855115222568	0.341720896287223	0.419917897725947	0.224425394129137	-0.147010362704801	-0.068813361266077	0.0680313912516897	0.165777643050095	-0.381601367020972	0.185326893409776	-0.166559613064482	0.341720896287223	-0.635741621696825	-0.518446119538739	-0.713938623135549	0.517664149524352	-0.479347618819377	0.615410401322757	-0.264305864862887	0.185326893409776	-0.420699867740334	0.47856564880499	0.830452155279247	-2.00418914687449	0.537213399884033	-0.713938623135549	1.00639540851638	-0.616192371337144	1.59287291930680	-0.342502866301611	0.86955065599861	-2.37562490370843	1.53422516822776	-1.18312063176789	1.55377441858744	-1.33951463464534	1.26053566319223	0.908649156717971	2.25754743153596	-1.45681013680343	-1.39816238572438	-1.61320413968087	-0.53799536989842	0.615410401322757	-3.29443967061344
YBR219C	0.0186419500900077	0.300601445201374	-0.647807765627767	0.838887754050346	-0.442746314637683	-1.39115552546682	0.12117267558505	-0.494011677385204	0.710724347181543	-0.391480951890161	0.0699073128375288	-0.186419500900077	-0.263317545021359	0.710724347181543	-0.365848270516401	0.710724347181543	-0.212052182273837	2.24868522960718	-0.442746314637683	-0.596542402880246	0.300601445201374	-0.186419500900077	0.659458984434022	0.428764852070177	0.454397533443937	0.377499489322656	-0.00699073128375289	0.0955399942112894	-1.08356334898170	0.223703401080092	-0.31458290776888	-0.263317545021359	-0.0838887754050346	0.0442746314637682	0.377499489322656	0.146805356958811	0.300601445201374	-0.186419500900077	0.864520435424107	0.0442746314637682	0.736357028555304	-1.13482871172922	0.941418479545388	-0.904134579365373	-1.00666530486042	-0.904134579365373	1.27464333740428	-0.75033849112281	1.81292964625325
YBR221C	-0.302575903602122	0.984291929722719	0.76048882827492	2.15925821232366	-0.162698965197248	-1.81324683837476	0.620611889870046	-0.386502066645047	0.844414991317845	-1.11386214635039	0.620611889870046	-0.526379005049921	0.173005686974449	0.732513440593946	0.340858013060298	0.396808788422248	0.089079523931525	-0.134723577516273	0.00515336088860062	0.256931850017374	-0.58232978041187	-0.246625128240173	-1.61741912460794	-2.09300071518451	-1.44956679852209	-0.554354392730895	0.089079523931525	-0.0228220267923742	-1.33766524779819	-0.106748189835299	-0.274600515921147	-0.0228220267923742	0.00515336088860062	0.173005686974449	1.18011964348954	-0.386502066645047	0.508710339146147	0.117054911612500	2.07533204928074	0.620611889870046	1.62772584638514	-1.72932067533184	1.96343049855684	0.00515336088860062	-0.134723577516273	0.117054911612500	-0.386502066645047	-1.16981292171234	-0.134723577516273
YBR222C	0.272780192618244	0.598271533568517	-1.15437414847141	-1.20444973938684	-1.12933635301370	-1.65513005762568	-0.3782024892823	-1.20444973938684	0.297817988075958	-0.227975716536021	1.19917862455363	0.573233738110803	0.69842271539937	0.297817988075958	-0.152862330162881	0.77353610177251	0.0224022380411119	-0.0276733528743147	0.372931374449097	0.498120351737664	0.272780192618244	0.122553419871965	-2.0807725804068	-1.95558360311824	-0.0276733528743147	0.222704601702818	1.22421642001135	0.673384919941657	0.648347124483943	-0.102786739247454	0.573233738110803	-0.60354264840172	-0.0777489437897412	-0.127824534705168	1.14910303363821	-0.853920602978852	0.873687283603363	-0.578504852944006	2.00038807920046	0.147591215329678	2.0755014655736	-1.73024344399882	0.247742397160531	-0.503391466570866	-0.578504852944006	-0.127824534705168	0.898725079061076	-1.25452533030226	-1.15437414847141
YBR224W	1.13264494291495	-1.07498874693347	-0.0803406009578061	-1.17202759044329	1.88469598011606	-0.177379444467627	0.283555062204021	-0.0560808900803509	0.79300899063058	-0.274418287977447	-0.128860022712716	0.429113327468752	-0.274418287977447	-0.201639155345082	0.113737086061835	-1.73000094062476	-0.0560808900803509	-0.322937709732358	0.332074483958932	-0.177379444467627	-0.274418287977447	0.162256507816746	-0.468495974997089	0.598931303610939	0.0652176643069249	-1.48740383185021	0.429113327468752	-1.05072903605601	0.671710436243304	-2.04537718203167	0.93856725589531	-0.201639155345082	0.74448956887567	0.574671592733483	0.768749279753125	-0.419976553242178	1.15690465379241	-1.29332614483056	0.574671592733483	-0.735352794649096	1.15690465379241	0.962826966772766	2.12729308889061	-0.880911059913827	-0.735352794649096	-1.05072903605601	0.962826966772766	0.817268701508035	1.32672262993459
YBR226C	-0.666716691414149	-0.75834502513472	-0.116946689090728	-0.00241127194001501	0.890964981835545	-0.0940396056605853	0.157938312070983	-0.0940396056605853	0.387009146372408	-0.84997335885529	-0.185667939381155	-0.0940396056605853	0.0204958114901275	-0.231482106241441	0.432823313232694	-0.0482254388003001	0.0204958114901275	-0.804159191995005	0.0663099783504127	-0.529274190833294	0.75352248125469	0.547358730383406	0.547358730383406	0.982593315556115	0.249566645791553	-0.208575022811298	0.272473729221696	-0.0940396056605853	0.593172897243692	0.387009146372408	0.524451646953264	0.707708314394404	0.249566645791553	0.868057898405402	0.135031228640840	0.203752478931268	-0.185667939381155	-0.0253183553701576	1.09712873270683	-0.666716691414149	1.25747831671783	0.524451646953264	0.593172897243692	-0.0253183553701576	-0.0253183553701576	-7.44721338673635	-0.162760855951013	0.295380812651838	-0.231482106241441
YBR230C	-0.247223955995162	-2.72204145083724	-0.517907119493514	0.48748748778608	-0.34389651438743	1.14486088485351	1.82156879359939	0.719501627927524	-0.266558467673615	-1.05927344649022	-0.672583212921144	-0.633914189564236	-0.923931864741042	-0.285892979352069	-0.575910654528875	-0.285892979352069	-0.34389651438743	4.7797490804028	-0.711252236278051	-0.923931864741042	-0.0152098158537169	-0.672583212921144	-0.537241631171967	-1.29128758663166	-1.03993893481176	-1.65864330852228	1.35754051331650	-0.34389651438743	1.26086795492423	-0.0925478625675318	1.29953697828114	0.00412469582473678	0.410149441072265	0	0.48748748778608	-1.09794246984713	-0.34389651438743	-1.11727698152558	1.37687502499495	-0.575910654528875	1.76356525856403	1.18352990821041	0.178135300930820	0.236138835966181	-0.846593818027227	0.352145906036904	1.76356525856403	-0.0152098158537169	0.33281139435845
YBR232C	1.22212409281813	0.73621933302297	0.0883463199627564	-0.559526693097457	-0.0196325155472792	-0.9914420351376	1.03316113067557	0.385288117615354	0.0073621933302297	0.520261662002899	-0.289579604322368	0.709224624145461	-0.505537275342439	-0.532531984219948	-0.208595477689841	0.871192877410514	-0.0196325155472792	-0.100616642179806	-0.856468490750055	0.385288117615354	-0.775484364117528	0.0613516110852475	-0.127611351057315	0.763214041900479	-0.0196325155472792	-1.50434150381027	-0.181600768812333	-1.66630975707532	-0.262584895444859	-0.532531984219948	0.277309282105319	0.412282826492863	0.763214041900479	0.0613516110852475	0.0343569022077386	-0.910457908505073	0.0613516110852475	0.0613516110852475	-0.47854256646493	0.0343569022077386	0.95217700404304	1.51906589047073	0.25031457322781	0.439277535370372	-0.397558439832404	-0.0466272244247881	-1.15341028840265	-2.39516689676806	1.81600768812333
YBR233W	3.93159035060558	0.263217230680006	-1.24107966022472	0.817431874697538	-1.66333843661903	-0.422953280960748	1.76751412158474	0.0256966689582064	0.0256966689582064	-1.02995027202757	-0.475735628010037	-0.106259198665016	-0.97716792497828	0.94938774232076	0.94938774232076	0.843823048222183	-0.343779760386815	0	-0.924385577928992	1.05495243641934	-0.290997413337526	-0.290997413337526	-0.211823892763593	0.52712896592645	0.447955445352517	-0.739647363256481	-0.317388586862171	-1.42581787489724	0.315999577729295	-1.02995027202757	-0.290997413337526	-0.0270856780910824	1.42442886576436	0.447955445352517	0.553520139451094	0.0520878424828508	-0.396562107436104	0.236826057155362	0.0784790160074952	-1.42581787489724	0.0520878424828508	1.10773478346863	0.52712896592645	0.289608404204650	-0.818820883830414	-0.581300322108615	-0.924385577928992	-1.47860022194652	1.68834060101080
YBR234C	-1.04870388620399	0.116847229660611	0.338856966015773	0.200100880793797	0.866130089859282	0.116847229660611	0.200100880793797	0.116847229660611	0.616369136459725	0.505364268282144	0.366608183060168	-0.105162506694550	-0.132913723738945	-0.493679545316083	-0.410425894182897	0.838378872814887	0.311105748971378	-0.299421026005317	-0.354923460094107	-1.65923066118068	-0.79894293280443	0.422110617148959	-1.46497214186992	-2.21425500206859	-2.10325013389101	-0.79894293280443	1.36565199665840	-0.660186847582454	0.477613051237749	-0.438177111227293	2.30919337616783	0.172349663749402	1.03263739212565	-0.132913723738945	1.11589104325884	-1.04870388620399	0.116847229660611	-0.438177111227293	-0.0496600726057598	-0.077411289650155	2.80871528296695	0.0335935785274258	1.36565199665840	-0.909947800982011	-0.465928328271688	0.0890960126162162	0.0335935785274258	-2.26975743615738	-1.40946970778112
YBR237W	1.83167612440421	-1.30028011410070	-0.820383593684621	1.02342935317714	-0.76986817048293	0.922398506773753	-0.289971650066855	0.0888940239458346	-1.19924926769731	-1.24976469089900	0.0636363123449886	0.594048255962755	0.0888940239458346	1.27600646918560	-0.921414440088005	-0.188940803663471	0.164667158748373	-0.0626522456592414	-0.113167668860933	1.14971791118137	0.0636363123449886	0.215182581950065	0.0636363123449886	0.74559452556783	-0.0121368224575494	-0.89615672848716	-0.214198515264317	-0.997187574890543	-0.340487073268547	-0.289971650066855	-0.89615672848716	0.0636363123449886	0.897140795172907	-0.365744784869393	0.341471139954295	-0.618321900877853	-0.0626522456592414	-0.163683092062625	0.265698005151757	-1.09821842129393	0.240440293550911	1.93270697080759	1.09920248797967	0.341471139954295	-0.0121368224575494	-0.214198515264317	0.594048255962755	0.0383786007441426	-0.89615672848716
YBR238C	-1.34075557567330	0.85968712991677	-0.198218017001535	-0.282850428754999	2.36191243854076	-0.0712693993713385	-1.06570023747455	-0.896435413967617	-0.282850428754999	-0.219376119939901	0.161469732950689	0.0979954241355904	-0.282850428754999	-0.325166634631732	-0.0501112964329724	0.224944041765787	0.457683174087814	0.0979954241355904	-0.325166634631732	0.669264203471475	-0.938751619844349	0.584631791718011	2.06569899740364	0.626947997594743	-0.473273355200294	0.37305076233435	1.17705867399226	0.140311630012323	1.0289519534237	0.182627835889055	1.85411796801998	0.0345211153204921	-0.0924275023097046	-0.76948679633742	-0.325166634631732	-1.10801644335128	-0.430957149323562	0.880845232855136	0.605789894656377	-0.155901811124803	2.06569899740364	-1.06570023747455	-0.198218017001535	-1.78507573737899	-2.08128917851612	-2.16592159026958	0.0133630123821260	0.923161438731869	-1.31959747273494
YBR240C	0.293425851322729	-0.753968412670324	-1.02828595800184	-1.67667288333087	0.866998900652258	1.36575807398228	0.991688693984764	0.193674016656724	-0.330023115339802	0.168736057990223	-0.454712908672309	0.093922181990719	-0.404836991339306	-0.504588826005311	-1.00334799933534	-0.0307676113417873	0.193674016656724	0.093922181990719	0.667495231320248	-0.305085156673301	-0.778906371336825	-0.0307676113417873	-1.37741737933285	-0.629278619337817	-0.928534123335833	-2.42481164332591	1.61513766064730	-1.87617655266288	1.29094419798278	-0.953472082002334	1.26600623931628	-1.05322391666834	1.86451724731231	-1.15297575133434	0.792185024652754	0.243549933989727	0.717371148653250	-0.180395363340795	1.59019970198079	-0.2801471980068	2.16377275131032	0.567743396654243	2.33833846197583	-0.953472082002334	-1.20285166866735	-0.429774950005807	2.21364866864333	0.0191083059912152	0.143798099323722
YBR241C	0.748530442084413	-0.400313972452645	-1.40555283517257	0.420289180788111	0.153593155984865	1.09728678221173	1.30243757052192	1.56913359532517	0.194623313646903	0.194623313646903	0.522864574943205	-0.215678262973475	-1.38503775634155	0.235653471308941	-1.56967346582072	-0.133617947649399	0.194623313646903	-0.0310425534943049	-1.69276393880683	1.01522646688766	-1.26194728335544	-0.0310425534943049	-1.03628141621423	-1.59018854465174	-0.790100470242004	-0.010527474663286	1.56913359532517	-1.30297744101748	-0.0515576323253238	-1.71327901763785	0	-1.81585441179295	0.78956059974645	-0.933706022059136	1.61016375298721	0.256168550139959	1.79479946246638	-0.236193341804494	1.63067883181822	-0.728555233748947	1.38449788584600	0.81007567857747	1.38449788584600	-0.749070312579966	-0.441344130114683	0.379259023126073	1.85634469895943	0.522864574943205	0.00998760416773287
YBR242W	0.638884230750326	0.0427824261663165	-0.661701524705695	-1.14942118300170	-0.173981866409687	-1.47456762186571	-1.14942118300170	-1.20361225614570	0.0698779627383169	0.584693157606325	1.12660388904633	1.12660388904633	0.476311011318324	-1.09523010985770	-0.9326568904257	-0.472032768701692	0.395024401602322	0.0427824261663165	0.124069035882318	1.04531727933033	0.85564852332633	0.909839596470331	0.313737791886321	-1.20361225614570	-0.201077402981687	0.476311011318324	1.96656552277835	0.232451182170320	0.964030669614331	0.0698779627383169	0.720170840466327	-1.25780332928970	-0.9597524269977	-0.661701524705695	-0.282364012697689	-0.255268476125688	-0.173981866409687	0.991126206186332	1.01822174275833	0.665979767322327	1.64141908391434	0.395024401602322	-1.06813457328570	-1.12232564642970	-1.47456762186571	-0.390746158985690	-2.23324264588172	-0.634605988133694	-0.173981866409687
YBR243C	2.21250448017660	2.21250448017660	-1.2710882312409	0.260161312239321	-1.80702557145898	-2.57265034319909	-0.98397894183836	-0.409760363033277	0.872661129631409	0.202739454358812	1.46602032773000	-0.0652292157502266	0.528129982348359	0.623833078815873	-0.371479124446271	0.336723789413332	0.39414564729384	-0.29491664727226	0.547270601641862	0.336723789413332	0.107036357891298	0.202739454358812	-0.792572748903332	-1.23280699265390	0.298442550826326	1.23633289620796	1.27461413479497	1.31289537338197	-0.945697703251354	0.0496145000107901	-0.907416464664349	-0.945697703251354	-0.945697703251354	0.145317596478304	0.700395555989884	0.317583170119829	1.00664546468593	0.451567505174348	1.40859846984949	0.164458215771807	0.700395555989884	-0.601166555968304	-0.371479124446271	-1.29022885053440	-1.36679132770842	-0.830853987490337	-0.945697703251354	-1.84530681004598	0.375005028000337
YBR247C	-1.53381983540484	-0.212965683217888	-0.60725050476623	0.753032129575552	0.279890343717541	-2.85467398759178	-1.47467711217258	-0.784678674462984	-0.0749659956759678	-0.311536888604973	0.6938894063433	0.102462174020786	0.891031817117472	0.96988878142714	0.240461861562706	0.674175165265883	0.457318513414295	0.00389096863370074	-0.0749659956759678	0.437604272336878	0.339033066949792	0.891031817117472	2.92159864809144	2.64559927300760	1.52188753159482	0.654460924188466	-0.350965370759808	1.20645967435615	-1.02124956739199	1.04874574573681	-1.59296255863709	0.753032129575552	-1.08039229062424	-0.0749659956759678	-1.43524863001775	-0.272108406450139	-1.84924769264351	0.851603334962637	-0.0749659956759678	0.615032442033632	-1.08039229062424	0.615032442033632	-1.71124800510159	-0.311536888604973	-1.08039229062424	-0.350965370759808	-0.272108406450139	0.043319450788535	0.240461861562706
YBR250W	-0.896376908539114	-2.51329013103403	-0.389873971372031	-0.428835735769499	0.856902489346942	0	0.0387054370001162	0.291956905583658	0.564689256365933	-0.487278382365701	0.0581863191988501	0.330918669981126	-0.409354853570765	-0.175584267185957	-0.701568086551774	-0.0781798561922876	0.350399552179859	-0.370393089173297	0.136109847993786	-0.136622502788489	0.408842198776061	0.330918669981126	0.194552494589988	-0.000256327397351754	-0.156103384987223	-0.798972497545444	0.99326866473808	-0.87689602634038	0.330918669981126	-0.448316617968233	0.291956905583658	-0.370393089173297	-0.000256327397351754	-0.0586989739935536	0.447803963173529	-0.760010733147976	0.642612785160869	-0.935338672936582	0.856902489346942	-0.506759264564435	1.20755836892415	1.32444366211656	1.65561865949503	-0.545721028961903	-0.545721028961903	-0.545721028961903	3.79851570135577	2.24004512545705	0.79845984275074
YBR251W	-0.230758267107560	-1.78259007858318	-0.730500714870894	0.453099819305423	-0.257060501200367	-1.44066103537668	0.058566307913317	-0.257060501200367	0.137473010191738	-0.572687310314052	0.216379712470159	-0.41487390575721	0.400495351119809	0.821331096604721	-0.0729448625507182	1.58409588529613	0.058566307913317	0.058566307913317	-0.67789624668528	0.347890882934195	0.137473010191738	0.47940205339823	0.111170776098931	0.216379712470159	-0.41487390575721	-0.94091858761335	-1.86149678086160	0.268984180655773	-1.65107890811914	0.795028862511914	-2.15082135588247	1.37367801255367	-1.125034226263	0.873935564790335	-1.04612752398458	-0.0992470966435253	0.92654003297595	0.637215457955072	-0.809407417149316	0.584610989769458	-1.75628784449037	1.42628248073928	-1.09873199217019	2.47837184445157	1.89972269440981	2.11014056715227	0.084868542006124	0.453099819305423	-0.888314119427737
YBR256C	-2.33486004515583	0.0054341195775543	0.308295717366580	-0.435091840842847	0.0604998646301045	0.0054341195775543	1.60234072610151	0.0604998646301045	0.143098482208930	-0.903150673789524	0.748821677786982	0.308295717366580	0.36336146241913	-0.627821948526773	0.638690187681881	-0.710420566105598	-0.0496316254749959	-0.820552056210698	0.280762844840305	-0.765486311158148	0.969084657997182	-0.710420566105598	0.501025825050506	-0.297427478211472	-0.132230243053821	-0.242361733158922	-0.159763115580096	-0.435091840842847	-0.352493223264022	-0.077164498001271	-1.23354514410482	-0.077164498001271	-0.380026095790297	0.0604998646301045	-0.297427478211472	-0.0220987529487208	-0.930683546315799	0.638690187681881	-3.68397079894331	1.02415040304973	-0.627821948526773	2.01533381399564	-0.380026095790297	1.79507083378544	1.38207774589131	2.75872137220506	-0.490157585895397	-1.56393961442013	0.0880327371563796
YBR262C	-0.42252926740705	-1.95709573947655	-1.01930511765630	-0.763544038978049	0.799440330722365	0.486843456782282	-0.3372755745143	-0.0530965982051337	-0.3372755745143	0.145828685211283	-0.138350291097884	0.0321570946876162	1.02678351176970	-0.593036653192549	0.515261354413199	0.0321570946876162	0.259500275734949	-0.280439779252467	-0.763544038978049	0.913111921246031	-0.3372755745143	-0.280439779252467	-1.01930511765630	0.259500275734949	-1.01930511765630	-1.33190199159638	0.344753968627699	-0.735126141347132	-0.0530965982051337	-0.25202188162155	5.91466190428735	0.0321570946876162	0.458425559151365	-0.0815144958360503	-0.109932393466967	-0.536200857930716	-0.109932393466967	0.430007661520449	-1.36031988922730	-0.25202188162155	-0.536200857930716	1.87932044069720	0.0321570946876162	0.657350842567782	-2.35494630630938	1.08361930703153	-0.138350291097884	-0.593036653192549	-0.905633527132632
YBR266C	-2.27311045524999	-1.08140844644128	0.130491901499795	-0.414863255073687	0.0698968841027416	-0.596648307264847	-1.32378851602949	-0.0916898289560679	-0.556251629000145	0.332475292823307	-0.111888168088419	1.0798138407203	0.776838753735033	-0.152284846353121	-0.455259933338389	0.332475292823307	0.130491901499795	0.271880275426253	-1.00061508991187	1.05961550158795	0.332475292823307	0.817235431999735	2.89766436263191	2.02913577994081	1.36259058857322	0.595053701543872	0.00930186670568805	0.71624373633798	0.534458684146819	0.776838753735033	-0.576449968132496	0.312276953690956	-0.132086507220770	-0.394664915941336	-1.70755695954416	-0.576449968132496	-1.52577190735300	1.52417730163203	-1.00061508991187	0.635450379808575	-0.63704498552955	0.130491901499795	-2.11152374219119	-0.233078202882526	-0.879425055117764	-0.536053289867794	-1.52577190735300	1.44338394510262	1.03941716245560
YBR267W	-2.59826295451229	-0.738828921564126	-1.00446235484243	0.703181144803834	0.684207328141098	-1.68751975470094	-0.549090754936763	-0.302431138321191	0.0960190115962717	-0.264483504995718	0.798050228117516	0.304730994886371	0.665233511478361	0.646259694815625	-0.0367977050428826	0.57036442816468	0.494469161513734	-0.3593525883094	-0.587038388262236	0.114992828259008	0.0390975616080627	0.437547711525525	3.39746311091239	2.98003914433219	1.99340067786990	0	-0.378326404972136	0	-0.416274038297609	0	-0.909593271528753	0	-0.681907471575917	0	-1.00446235484243	0	-0.454221671623082	0.285757178223635	-2.57928913784955	0	-0.87164563820328	-0.226535871670246	-0.302431138321191	0	0	0	-0.795750371552335	1.63289816127791	1.42418617798781
YBR269C	-0.239047918905567	-1.78592801649110	-0.441917439900391	1.43462562930173	0.59778885519808	1.20639741818255	1.18103872805820	0.572430165073727	0.293484573705845	-0.51799351027345	0.521712784825021	-0.644786960895214	0.268125883581492	0.394919334203257	-0.289765299154273	-0.391200059651685	-0.188330538656861	-0.822297791765685	-0.568710890522156	-0.568710890522156	-0.568710890522156	-0.289765299154273	-0.619428270770861	-0.619428270770861	-0.26440660902992	1.30783217867996	-0.441917439900391	0.217408503332786	-0.796939101641332	0.192049813208433	-0.720863031268273	0.344201953954551	-1.83664539673980	-1.02516731276051	-2.57204741034604	0	0.699223615695492	0.699223615695492	-0.137613158408155	0.369560644078904	-0.644786960895214	-0.94909124238745	3.00686441701161	1.15568003793384	0.826017066317257	2.11931026265926	1.99251681203749	-2.77491693134086	-1.73521063624239
YBR270C	-0.970322023267499	-2.88878497617003	0	0.24560520040312	0.272625805373578	0.569852460048618	0.650914274959993	-0.267786294035586	0.191563990462204	0.191563990462204	0.218584595432662	0.650914274959993	0.191563990462204	0.218584595432662	-0.429909923858335	-0.186724479124211	0.70495548490091	-0.456930528828793	-0.673095368592459	-0.0246008493014619	-0.510971738769709	-0.267786294035586	0.731976089871367	0.70495548490091	0.299646410344036	-1.07840444314933	0	-0.673095368592459	0	-0.213745084094669	0	-0.781177788474291	0	-0.619054158651542	1.16430576939870	-0.94330141829704	0	-0.835218998415208	0	-3.53727949546103	5.08229349011514	2.73150085768527	0	-0.321827503976502	-1.13244565309025	0.353687620284953	1.75875907874878	-1.07840444314933	0.461770040166786
YBR271W	-0.993892885336201	-0.147374772420066	-1.28412766690745	0.916819426674503	0.433094790722426	0	-0.848775494550578	0.191232472746388	0.191232472746388	-0.582726944776936	0.408908558924823	-0.147374772420066	0.626584645103257	0.239604936341596	-0.268305931408085	-0.0990023088248585	0.723329572293673	-0.316678395003293	-0.316678395003293	-0.365050858598501	0.167046240948784	0.336349863532011	3.16613898385166	3.06939405666125	1.93264116217387	0.77170203588888	-1.47761752128828	0.916819426674503	-0.897147958145786	1.03775058566252	-1.71947983926432	0.989378122067315	-1.59854868027630	0.529839717912842	-2.13064577982358	-0.945520421740993	-0.461795785788916	1.15868174465054	-0.703658103764955	0.554025949710446	-1.52598998488349	-1.16319650791943	0.167046240948784	-0.0264436134320469	-0.655285640169747	-0.461795785788916	0.602398413305653	0.578212181508050	1.30379913543617
YBR273C	-0.630087432389999	-1.07935507182040	-1.74004277686510	1.11412810892801	0.532722928488675	0.585577944892251	0.294875354672582	0.374157879277947	0.0041727644529139	-0.89436251440788	0.083455289058278	-0.524377399582847	0.05702778085649	0.506295420286887	-0.180819792959602	0.347730371076159	0.453440403883311	-0.365812350372119	-0.682942448793575	-0.0751097601524503	-0.471522383179271	0.506295420286887	1.35197568274410	1.8012433221745	0.87628053511192	-1.81932530147046	-1.76647028506689	-0.445094874977483	-0.445094874977483	-0.603659924188211	-2.29502044910265	0.87628053511192	0.242020338269006	0.479867912085099	-1.42291267844364	-0.207247301161391	-1.47576769484722	0.109882797260066	-1.42291267844364	-0.207247301161391	-1.2907751374347	0.664860469497615	1.48411322375304	2.27693846980669	1.95980837138523	2.09194591239417	2.35622099441205	0.506295420286887	-0.524377399582847
YBR279W	0	-1.68967605769573	-1.00961190568001	0.478028426854385	-0.308295748913794	0.56303644585635	-0.372051763165268	-0.542067801169198	-1.15837593893345	0.308012388850454	-0.605823815420672	0.159248355597015	0.180500360347506	1.09433656461863	0.478028426854385	0.308012388850454	-0.117027706159372	-0.372051763165268	-0.690831834422638	0.860564512363228	0.159248355597015	0.648044464858315	0.180500360347506	0.350516398351437	-0.138279710909863	-1.07336791993148	-1.28588796743639	-1.39214799118885	0.669296469608806	-1.45590400544032	5.53600555747132	-0.117027706159372	-0.818343862925585	-0.775839853424603	-0.924603886678042	-0.138279710909863	-0.0320196871574069	0.839312507612737	-1.07336791993148	0.031736327094067	-1.22213195318492	2.30570083539664	-0.499563791668216	0.839312507612737	0.286760384099963	0.626792460107824	-0.457059782167233	-0.605823815420672	-1.77468407669769
YBR282W	-1.06257418343764	-0.951722243916352	-0.120332697506665	-1.11800015319829	-0.868583289275383	0.655630879142376	0.184510136176887	0.738769833783344	-0.757731349754092	0.60020490938173	-0.536027470711508	0.461639984980115	1.18217759186851	-0.286610606788602	-0.0926197126263423	-0.0371937428656965	-0.120332697506665	-0.45288851607054	-1.09028716831797	0.655630879142376	0.101371181535918	0.433927000099793	-1.14571313807861	-1.14571313807861	-0.924009259036029	-1.45055597176216	-0.425175531190217	-0.591453440472154	-0.757731349754092	0.323075060578501	-1.14571313807861	-1.36741701712120	0.0459452117752722	0.79419580354399	-0.536027470711508	0.655630879142376	-1.36741701712120	1.23760356162916	-1.67225985080475	0.960473712825927	-1.03486119855732	3.03894757885014	0.129084166416241	2.56782683588465	1.59787236507335	3.23293847301240	-0.258897621908280	-1.47826895664249	-0.785444334634415
YBR283C	-2.21307309364569	0.257855527628424	-0.87820360858956	0.627074746899269	-0.139765170047870	-0.0545607348315216	-0.338575518886018	-0.338575518886018	-0.452181432507816	-0.111363691642421	-0.537385867724165	-0.0545607348315216	0.57027179008837	0.825885095737416	1.19510431500826	-0.338575518886018	0.286257006033874	-0.253371083669669	-0.0545607348315216	0.456665876466571	-0.111363691642421	0.0306437003848272	-1.55983909032035	-1.27582430626585	-1.55983909032035	-0.90660508699501	1.39391466384641	-1.67344500394215	1.93354275354995	-0.650991781345963	2.64357971368619	-0.764597694967762	0.712279182115617	-0.508984389318715	1.13830135819736	-1.10541543583316	2.0187471887663	-0.338575518886018	1.56432353427911	-0.338575518886018	2.81398858411889	0.343059962844773	1.50752057746821	-1.38943021988765	-1.73024796075305	-1.55983909032035	-0.963408043805909	-1.5314376119149	-0.0829622132369712
YBR284W	-0.78553514205886	-0.707789376071029	-0.655958865412475	-1.04468769535163	0.0437530284779999	0.639803901051367	0.613888645722091	0.562058135063537	0.0955835391365536	0.0955835391365536	-0.915111418705243	0.199244560453661	0.484312369075706	-0.707789376071029	0.847125943685582	-0.137653758826938	0.0437530284779999	-0.44863682277826	0.0178377731487230	0.769380177697752	-0.837365652717413	-0.604128354753921	-1.38158601463223	-0.915111418705243	-0.111738503497661	-1.79623009990066	1.13219375230763	-1.48524703594933	-0.630043610083198	-1.32975550397367	0.276990326441492	-1.14834871666874	0.587973390392814	-0.837365652717413	0.562058135063537	-1.01877244002235	1.23585477362473	-0.215399524814769	0.510227624404983	-1.07060295068090	1.49500732691750	2.73893958272279	3.41273622128399	0.847125943685582	-0.0858232481683844	0.354736092429322	2.76485483805207	0.199244560453661	-1.22609448265657
YBR285W	-1.20260434617698	-1.20260434617698	0.0221295796881331	0.803119329515163	0.217377017144891	0.465873755726218	0.0398793467296565	0.323875619394031	-0.812109471263467	0.377124920518601	-0.741110403097373	0.323875619394031	-0.173117857768624	0.341625386435554	-0.244116925934718	0.288376085310984	-0.208617391851671	0.11087841489575	-0.88310853942956	0.572372357975359	0.0931286478542267	0.341625386435554	-1.18485457913546	-0.261866692976241	-1.04285644280327	-0.794359704221944	0.465873755726218	-1.18485457913546	1.40661140892696	-1.39785178363374	0.732120261349069	-0.918608073512607	0.0398793467296565	-0.368365295225382	0.252876551227937	-1.46885085179983	2.50709696550141	-0.0311197214364371	0.554622590933835	-1.07835597688632	1.40661140892696	0.927367698805827	2.31184952804465	-0.190867624810148	-0.155368090727101	-0.0133699543949137	2.36509882916922	2.40059836325227	1.19361420442868
YBR287W	-2.19596527948258	-0.570931824588625	0.108186634173026	0.108186634173026	1.39366085968615	1.97576239576757	1.10261009164544	0.0839324035029672	-0.861982592629333	-0.0858472111874456	-0.837728361959274	-0.401152209898212	-0.158609903197623	0.932830476955031	0.908576246284972	-0.110101441857505	-0.328389517888035	-1.05601643798980	-0.958999515309569	-0.0615929805173866	-0.837728361959274	-0.0858472111874456	-0.886236823299392	-1.54110105139098	-1.41982989804069	-0.740711439279038	0.690288170254442	-0.958999515309569	1.58769470504662	-0.207118364537740	2.16979624112804	0.132440864843085	1.15111855298556	-0.255626825877858	1.17537278365562	-0.93474528463951	1.80598278107715	-0.352643748558094	0.544762786234088	-0.473914901908389	1.80598278107715	-0.0858472111874456	1.19962701432568	-1.1772875913401	-1.22579605268022	-1.15303336067004	0.472000094223911	-0.716457208608979	-1.49259259005087
YBR292C	-0.300847711356974	-2.12242489108431	1.73823122117363	-0.790226655164319	0.569159299856083	0.541971580755675	0.378845266153227	0.324469827952411	0.813848771759755	0.460408423454451	0.487596142554859	0.75947333355894	-0.164909115854934	0.0797803560487384	-0.681475778762687	-0.654288059662279	-0.192096834955342	-0.545537183260647	-0.790226655164319	-0.110533677654118	-0.0289705203528938	-0.844602093365135	0.215718951550779	1.14010140096465	0	0	0	0	0	0	0	0.487596142554859	1.81979437847485	0	0	-0.300847711356974	0	0	0	0	0	1.62948034477200	0	-2.17680032928513	-2.25836348658635	-0.300847711356974	2.30917332228220	3.42386980539893	1.54791718747077
YBR294W	-0.748997045774142	-1.45129578572311	-1.92885892888840	-0.692813146578225	0.655600434123787	0.430864837340118	0.00948559337073927	-0.636629247382308	0.149945341360532	0.00948559337073927	0.515140686133994	0.346588988546242	0.318497038948284	0.234221190154408	-0.299525852206805	-0.130974154619054	-0.130974154619054	0.234221190154408	-0.383801701000681	0.00948559337073927	-0.130974154619054	-0.0466983058251779	0.374680938144201	0.936519930103372	-0.0186063562272193	-0.0186063562272193	0.964611879701331	0.318497038948284	1.07697967809317	0.121853391762574	1.10507162769112	-0.468077549794557	1.16125552688704	0.318497038948284	0.121853391762574	-1.05800849135169	0.234221190154408	-0.524261448990474	0.149945341360532	-0.889456793763935	-0.0186063562272193	0.00948559337073927	0.655600434123787	-0.439985600196598	-0.748997045774142	-1.76030723130065	1.83546231723805	1.83546231723805	0.739876282917662
YBR296C	0.0262782350846013	0	-0.395137865171206	-0.211913473755638	0.246147504783283	1.38213873155981	1.58368556211693	-0.230235912897195	-0.816553965427014	-0.615007134869889	0.85078799645466	0.704208483322205	1.49207336640915	0.997367509587114	1.93181190580651	1.52871824469226	0.227825065641727	-0.963133478559469	-1.5860964093724	-2.28234909675156	-2.09912470533599	-2.20905934018533	1.23555921842735	0.630918726755977	-0.743264208860786	-1.05474567426725	-0.541717378303661	-0.83487640456857	0.356082139632625	-0.193591034614081	0.630918726755977	1.05233482701178	1.07065726615334	0.520984091906636	0.667563605039091	-0.541717378303661	0.484339213623522	-0.0470115214816261	0.319437261349511	-0.0836563997647398	0.539306531048193	-0.944811039417912	0.575951409331307	-0.7799090871439	-0.83487640456857	-1.29293738310749	-0.908166161134798	1.49207336640915	1.45542848812604
YBR297W	0.455532438697196	-1.75335385279976	-1.09724901374126	1.13350743905765	0.827325180830347	0.958546148642047	1.17724776166155	0.586753406508897	0.302441309583546	-0.550494981192506	0.127480019167946	-0.725456271608106	0.0399993739601455	0.149350180469896	-0.178702239059355	0.127480019167946	0.0181292126581954	-0.134961916455455	-0.506754658588606	-1.03163852983541	-0.834807078117856	-0.0693514325496048	-0.572365142494456	1.6365211490025	-0.113091755153505	-1.66587320759196	-1.70961353019586	-1.66587320759196	-0.616105465098356	-1.00976836853346	-0.266182884267155	0	-0.878547400721757	-1.27221030415686	-0.681715949004206	-1.99392562712121	1.8989630846259	0.411792116093296	1.855222762022	-0.00374094864375461	0.586753406508897	-0.572365142494456	3.7797969565936	1.24285824556740	1.04602679384985	0.980416309943998	-1.27221030415686	-1.57839256238416	0.521142922603047
YBR299W	1.54074008482569	2.08423559231666	-1.82475132694533	0.0983866226381093	0.453749069843745	0.307423356288483	0.871822537144493	0.077482949273072	-0.0479390909171524	-0.236072151202489	0.286519682923446	-0.298783171297601	-0.131553784377302	-0.173361131107377	-0.277879497932564	-0.0688427642821898	0.370134376383595	-0.110650111012265	-0.675049291868274	-0.486916231582938	-0.173361131107377	-0.236072151202489	-1.28125581945436	0.182001316098259	0.286519682923446	0.182001316098259	-0.319686844662639	-0.737760311963387	0.307423356288483	-1.28125581945436	-0.361494191392713	0	0.558267436668932	1.39441437127043	0.474652743208782	0	0.558267436668932	-1.13493010589910	1.35260702454035	0.558267436668932	0.850918863779455	-0.0897464376472272	1.95881355212644	-1.95017336713556	-0.967700718978798	-1.07221908580398	2.73224946663282	0.725496823589231	1.85429518530125
YBR301W	0.101184361995863	-0.907788779608272	-1.37137103385882	0.810192515555525	0.755653426820166	0.346610261304977	1.13742704796768	-0.362397892254686	0.319340716937297	-0.526015158460762	0.401149350040335	-0.798710602137555	0.128453906363542	0.101184361995863	0.0466452732605041	0.319340716937297	0.59203616061409	-0.0897024485778925	-0.635093335931479	-0.58055424719612	-0.280589259151648	-0.526015158460762	1.00107932612928	2.93721697623451	1.08288795923232	-0.58055424719612	-0.335128347887006	-0.0624329042102132	0.237532083834259	-1.15321467891739	-0.335128347887006	-5.6254199552168	-0.171511081680930	0.292071172569618	0.755653426820166	-0.880519235240593	1.84643520152734	1.16469659233536	0.237532083834259	-2.29853554235992	0.782922971187846	-0.825980146505234	1.60100930221823	0.401149350040335	0.155723450731221	0.237532083834259	-0.444206525357724	0.482957983143373	0.401149350040335
YCL001W	1.99868958996339	-1.42591278439319	-0.783799839201331	-1.05134689969794	-0.650026308953027	0.339897814884423	0.179369578586459	-0.462743366605401	-0.890818663399975	-0.0346680698108281	-0.73029042710201	0	0.580690169331371	0.580690169331371	1.30306723267221	0.446916639083067	0	-0.997837487598618	0.206124284636119	1.35657664477153	-0.676781015002688	-0.275460424257776	0	0.099105460437476	-2.14828984773403	0.527180757232049	0.500426051182388	-1.45266749044285	1.78465194156611	-0.569762190804045	0.0188413422884936	-0.221951012158454	-0.462743366605401	1.67763311736746	0.87499193587764	0	1.24955782057289	-1.13161101784692	0.0188413422884936	-0.596516896853705	1.94518017786407	0	3.73774548319135	-2.89742161712454	-0.302215130307436	-2.28206337798234	-2.09478043563471	-0.275460424257776	0.313143108834763
YCL007C	0	-2.50595898891724	-0.588408821366686	0.653947625215362	-0.696439816721646	0.572924378699141	-0.237308086463064	0.0327694019243381	-1.07454830046401	0.815994118247803	-0.696439816721646	0.788986369409063	-0.0482538445918824	0.653947625215362	0.194815894956779	-0.183292588785583	-0.183292588785583	-0.183292588785583	-0.426362328334245	0.680955374054102	0.545916629860401	0.113792648440559	-0.912501807431568	-0.561401072527946	-0.480377826011725	0.572924378699141	1.86929632295867	-2.23588150052984	1.70724982992623	-0.966517305109048	1.59921883457127	-0.966517305109048	0.518908881021661	-0.750455314399127	0.978040611280244	-2.23588150052984	2.38244355089473	-0.102269342269363	1.32914134618387	-0.858486309754087	1.05906385779646	2.08535831366859	1.41016459270009	-1.29061029117393	-1.64171102607755	-1.69572652375503	-0.804470812076607	-0.291323584140544	-0.264315835301804
YCL012W	0.0491553502857868	0.239267595455017	0.878736056478791	0.377531046487184	-1.61000606210022	-1.02238639521351	-1.38532795417295	-0.884122944181343	-0.469332591084841	0.602209154414456	0.273833458213059	1.31080934095431	0.947867781994875	-0.140956894883443	-0.140956894883443	-0.382917934189736	-0.745859493149176	0.221984664075996	0.221984664075996	1.50092158612354	0.567643291656415	0.775038468204666	-0.953254669697427	-1.85196710140652	-0.763142424528197	1.18982882130117	2.27865349817949	1.17254588992215	0.930584850615854	0.826887262341728	0.602209154414456	-1.26434743451980	-1.21249864038274	-1.90381589554358	0.135570007180891	-0.0545422379883388	0.170135869938933	0.965150713373896	0.930584850615854	0.48122863476131	1.12069709578508	1.37994106647040	-0.469332591084841	-1.21249864038274	-1.73098658175337	-1.26434743451980	-1.81740123864847	-1.33347916003589	-2.6642648762205
YCL013W	0.191766606956041	-0.0146402463375042	0.334663659236187	1.71600183127760	-1.12606176407198	-1.79291467471266	-1.09430686356528	-1.09430686356528	-0.221047099631049	0.239398957716090	1.01739402013022	0.731599915569928	0.715722465316578	0.350541109489537	-0.490963753937992	-0.395699052417895	-0.173414748871000	0.160011706449342	0.0647470049292439	0.858619517596725	0.874496967850074	0.842742067343375	-1.15781666457868	-0.919654910778432	-0.268679450391098	1.49371752773071	1.14441362215702	1.8112665327977	0.890374418103424	1.36669792570391	0.382296009996236	-1.11018431381863	-0.951409811285131	-1.53887547065907	-0.697370607231537	-0.109904947857602	0.874496967850074	0.715722465316578	0.715722465316578	-2.01519897825956	0.65221266430318	0.429928360756285	-0.205169649377700	-0.61798335596479	-0.872022560018383	-0.776757858498286	-1.63414017217916	-0.776757858498286	-1.63414017217916
YCL014W	0.770554446555859	0.292256523822128	0.951977796558308	0.688089287463836	-1.20860937165268	1.85909454657056	0	-1.35704665801832	-0.829269639829379	0.0283680147276558	0.770554446555859	0.407707746550959	0.374721682914150	-0.235520494366816	-0.383957780732457	-0.928227830739806	-0.79628357619257	0	0.754061414737454	0.539652001098195	0.589131096553409	-0.186041398911603	-1.04367905346864	-1.73638638984163	-0.43343687618767	1.49624784656566	1.95805273748098	1.61169906929449	1.19937327383438	1.13340114656076	0.193298332911701	-0.746804480737356	-1.80235851711524	-1.25808846710790	-0.697325385282143	0.0943401420012738	0.193298332911701	1.03444295565033	0.424200778369364	0.523158969279791	0.440693810187768	0.374721682914150	-0.350971717095648	-0.994199958013424	-1.53847000802077	-0.961213894376615	-1.42301878529194	-1.48899091256556	-1.90131670802567
YCL018W	-2.6725879284791	-2.10351190809060	-1.04296114282111	0.897070744866969	1.46614676525547	1.69895059177804	2.26802661216655	1.05227329588202	0.612532734672717	-0.370416755089245	0.534931459165194	-0.96535986731359	-0.370416755089245	-0.706688948955179	-0.49975221426845	-0.241081295910039	0.276260540806783	-0.913625683641907	-0.758423132626861	-0.810157316298543	-0.318682571417562	-0.706688948955179	0.612532734672717	0.0951908979558952	0.327994724478465	0.534931459165194	0.0951908979558952	0.0951908979558952	-0.292815479581721	-0.758423132626861	-0.396283846925086	-0.137612928566675	-1.48270170403041	-0.215214204074198	-0.292815479581721	0	-0.137612928566675	-0.137612928566675	0.457330183657671	0.534931459165194	-0.551486397940132	1.10400747955370	1.15574166322538	0.0951908979558952	0.327994724478465	0.534931459165194	-2.90539175500167	-1.24989787750784	-0.370416755089245
YCL019W	0.390917288605419	-1.68896315717982	1.74409251839341	0.290682086398901	1.34315170956734	0.140329283089125	0.79185809743149	0.165388083640754	0.140329283089125	0.34079968750216	-0.0100235202206517	-0.0601411213239106	-0.210493924633687	-0.08519992187554	-0.436023129598352	0.0651528814342365	-0.862022738976052	0	-0.360846727943463	0.290682086398901	-0.736728736217904	-0.686611135114646	1.84432772059992	1.44338691177385	1.09256370405104	1.46844571232548	0.491152490811936	1.09256370405104	0.265623285847272	1.04244610294778	-0.436023129598352	0.666564094673342	-0.987316741734199	-0.185435124082058	-1.23790474725049	-0.135317522978799	-1.16272834559560	-0.285670326288575	-1.36319875000864	-0.761787536769534	-1.16272834559560	0.867034499086377	-1.71402195773145	-0.0601411213239106	-0.436023129598352	-0.586375932908128	-1.28802234835375	-0.93719914063094	0.892093299638007
YCL020W	3.69195265022063	-1.54619196568797	0.887459293915581	1.49007770105551	1.28147902166092	0.354373779907184	0.678860614520991	0.145775100512594	0.122597469468750	0.238485624687967	-0.15553410305737	0.470261935126401	-0.43366567558349	0.0530645763372203	-0.619086723934237	0.145775100512594	-1.43030381046875	-0.526376199758864	-0.665441986021924	0.192130362600281	-1.31441565524954	0.331196148863341	1.88409742880085	1.97680795297622	1.11923560435402	2.30129478759003	-0.340955151408117	1.62914348731857	-0.665441986021924	1.18876849748555	-0.619086723934237	1.28147902166092	-1.36077091733722	0.099419838424907	-1.36077091733722	0.678860614520991	-0.966751189591888	0.0067093142495336	-1.36077091733722	-1.45348144151260	-1.91703406238947	-0.78133014124114	-1.66208012090719	-0.340955151408117	-0.387310413495804	-0.43366567558349	0.794748769740208	-0.595909092890394	-0.109178840969683
YCL021W	-0.132877846425138	-2.12940567225204	1.30647942335705	0.493939029125169	1.53863382170901	0.21535375110281	1.26004854368666	0.354646390113989	0.122491991762024	0.308215510443596	0.0760611120916308	0.261784630773203	-0.248955045601121	-0.0168006472491554	-0.365032244777104	-0.295385925271514	-0.852556481316231	-0.272170485436317	-0.504324883788283	-0.179308726095531	-0.272170485436317	-0.99184912032741	1.95651173874255	1.21361766401626	0.935032385993903	1.23683310385146	0.470723589289972	1.12075590467548	-0.132877846425138	1.28326398352185	-0.806125601645838	0.865386066488314	-1.52580423653693	-0.040016087084352	-1.59545055604252	0.21535375110281	-1.52580423653693	0.0760611120916308	-1.34008071785536	-0.690048402469855	-1.08471087966820	0.9582478258291	-1.45615791703134	0.168922871432417	-0.132877846425138	0.00641479258604115	3.46551532803033	2.83869845248002	1.35291030302744
YCL022C	0.916017777250664	-0.0719648558254176	-0.0146905002847752	0.243044099648116	0.0712210330261885	-0.0290090891699358	1.48876133265709	1.05920366610227	0.314637044073919	-0.286743689102827	-0.157876389136381	-0.673345589002163	-0.974035955590536	0.0712210330261885	0.357592810729401	0.787150477284219	0.500778699581007	-0.200832155791863	-0.873805833394412	-0.386973811298951	-0.673345589002163	-0.673345589002163	1.10215943275775	1.97559335475255	1.68922157704934	-1.20313337775311	-1.20313337775311	-1.64700963319308	-1.03131031113118	-2.03361153309242	-0.258106511332506	1.61762863262353	1.00192931056163	1.64626581039386	0.601008821777131	0.529415877351328	-0.530159700150557	-0.701982766772484	-1.03131031113118	-1.26040773329375	-1.44654938880084	0.142813977451992	-0.358336633528630	1.23102673272420	0.57237164400681	0.257362688533276	-0.143557800251221	-0.616071233461521	1.76081452147514
YCL023C	1.06524757249456	-2.82349732385757	-0.679945259039079	-0.471280898747014	-0.110860640060719	2.62074553103541	1.42566783118085	0.515132440815476	0.0219257710342312	0.0788342329320671	-0.357463974951342	-0.186738589257834	-0.774792695535472	-0.129830127359998	0.116773207530624	0.628949364611148	-0.0539521781628835	-0.471280898747014	-0.983457055827538	-0.414372436849178	-0.357463974951342	-0.888609619331144	-1.64738911130229	2.01372193745849	0.970400135998164	-1.23006039071816	-0.585097822542686	-2.31132116677704	-0.319525000352785	-2.06471783188642	-0.0539521781628835	1.89990501366282	1.67227116607147	1.86196603906426	0.799674750304656	0.0788342329320671	-0.281586025754227	-1.40078577641167	0.0788342329320671	-1.85605347159436	0.439254491618362	0.553071415414033	1.33082039468446	0.989369623297442	0.0788342329320671	-0.0539521781628835	0.89452218680105	0.268529105924854	0.45822397891764
YCL024W	1.17510117172322	-0.0979851375563197	0	0.0799731637408198	-0.577103641048618	0.257931465037959	1.77742157611353	1.24354667222212	0.340066065636639	-0.508658140549718	-0.371767139551919	-1.30262594633696	-0.974087543942237	0.0662840636410398	0.819184569128938	0.997142870426077	0.750739068630038	-0.399145339751479	-0.837196542944437	-0.399145339751479	-0.577103641048618	-0.604481841248178	-0.467590840250379	2.53032208160143	1.38043767321992	-1.23418044583806	-1.28893684623718	-1.76805534972947	-1.68592074913080	-1.83650085022837	-0.590792741148398	1.99644717771001	1.18879027182300	2.05120357810913	0.600158967532458	0.928697369927177	-0.221187038454339	-0.727683742146198	-1.01515484424158	-1.12466764503982	-1.48058424763410	-0.152741537955440	-0.111674237656100	1.33937037292058	0.682293568131138	0.641226267831798	-0.549725440849058	0.326376965536859	1.77742157611353
YCL025C	-0.740034931323047	-1.38898864032941	0.940588776616513	0.574512325382153	-0.473797512243513	0.208435874147793	0.208435874147793	-0.573636544398338	0.507952970612269	-0.340678802703746	0.141876519377910	-0.107721061009154	-0.307399125318804	-0.0245218675467992	0.341554583687560	-0.00788202885432833	0.141876519377910	0.208435874147793	0.208435874147793	-0.00788202885432833	0.158516358070381	-0.174280415779037	-2.73681557441955	-2.43729847795508	-1.339069124252	0.70763103492192	0.641071680152036	0.291635067610148	0.591152164074624	-0.0245218675467992	-0.00788202885432833	0.141876519377910	0.0586773259155552	0.940588776616513	0.0420374872230843	0.807470067076745	1.43978393739064	1.32330506654334	1.10698716354122	0.408113938457444	0.408113938457444	-1.37234880163694	-0.240839770548921	-0.274119447933863	-0.0744413836242119	-0.157640577086566	-1.45554799509930	-2.33745944580025	-4.16784170197205
YCL026C	-0.450372619513209	0	-0.450372619513209	0.249774821062539	-0.550393682452602	0.029728482595875	0.349795884001931	-0.110301005519275	-0.470376832101088	0.289783246238296	-0.470376832101088	0.069736907771632	0.069736907771632	0.129749545535268	0.469821159529202	-0.17031364328291	0.069736907771632	0.22977060847466	-0.770440020919265	0.549838009880716	-0.0302841551677605	0.569842222468595	-0.910469509034415	-0.550393682452602	-0.670418957979873	0	1.12996017492919	-1.53060009925865	1.83010761550494	-0.510385257276845	0.809892773523137	-1.81065907548895	0.789888560935258	0	1.45002757633525	0	2.43023399314130	-0.790444233507144	2.03014974138373	-0.750435808331387	0.849901198698894	0.809892773523137	2.51025084349281	-3.9911182475677	-1.33055797337986	-1.65062537478592	-0.650414745391994	0.289783246238296	0.469821159529202
YCL027W	-0.0115257073793933	-0.126039187148849	-0.0830966322353031	0.0600452174765165	3.53839216547373	0.432214026727248	-0.612721476169036	-0.168981742062395	-0.78449169582322	-0.269181036860669	-0.727234955938492	-0.312123591774215	-1.5145151293535	-0.154667557091213	0.603984246381431	0.332014731928974	0.117301957361244	-0.168981742062395	-0.841748435707947	0.775754466035615	-0.312123591774215	0.117301957361244	-1.47157257443995	-0.469579626457216	-1.47157257443995	-1.90099812357541	-0.813120065765583	-1.42863001952641	-0.6413498461114	-0.999204470390949	0.417899841756066	-0.584093106226672	0.2318154371307	-0.0830966322353031	0.489470766611975	-0.956261915477403	0.632612616323795	-1.77217045883477	0.274757992044246	-1.04214702530449	0.217501252159518	1.31969349494053	2.70816943714518	2.29305807298090	2.23580133309618	2.87993965679936	1.47714952962353	0.661240986266159	1.04772398048807
YCL030C	-1.56309046771965	-0.685450226213737	0.422048173781823	0.0877090341605222	-0.831723599798056	0.881764490761112	0.442944370008155	-0.476488263950423	-1.89742960734095	-0.852619796024387	-0.936204580929712	-0.0376681431974657	0.150397622839516	0.965349275666438	1.11162264925076	0.422048173781823	-0.601865441308411	0.0459166417078596	0.254878603971173	1.13251884547709	0.0459166417078596	0.610113939818805	-2.25266494318859	-1.89742960734095	-1.41681709413533	-0.455592067724092	0.0668128379341909	-1.0615817582877	-0.769035011119062	-0.852619796024387	-0.0167719469711344	-0.873515992250718	-0.915308384703381	-0.309318694139773	0.986245471892769	0.923556883213775	1.38327320019306	0.484736762460817	0.275774800197504	0.0668128379341909	0.463840566234486	1.52954657377738	0.986245471892769	0.672802528497799	1.32058461151407	2.24001724547265	-3.48554052054213	-0.392903479045098	0.0250204454815283
YCL038C	-2.30996097988854	-3.42880650664799	1.37714359693239	2.19084943457563	0.360011299878341	0.639722681568204	0.843149140979014	-0.885975764012869	-0.275696385780440	-1.26740037540814	1.27543036722698	0.0548716107621263	0.690579296420907	0.436296222157395	-0.555407767470303	-0.682549304602059	0.0548716107621263	-0.631692689749357	0.232869762746585	-0.097698233795981	0.538009451862799	-0.199411463501386	-0.275696385780440	-0.250268078354088	-1.57254006452435	-0.250268078354088	0.868577448405365	-0.123126541222332	1.17371713752158	-0.70797761202841	1.40257190435874	0.00401499590942388	-0.351981308059493	0.309154685025638	0.0548716107621263	-0.250268078354088	0.13115653304118	0.156584840467531	0.817720833552663	-0.631692689749357	1.75856820832766	-0.351981308059493	1.32628698207969	-0.91140407143922	-0.809690841733815	-0.809690841733815	-0.529979460043952	-1.16568714570273	-1.67425329422976
YCL040W	0.453551736701877	0.353819564580814	-0.718301285720623	1.32620824276119	-0.194707382085037	1.65033780215464	2.08666605518430	1.31374172124605	0.565750430338074	-0.45650433390283	-0.493903898448229	-1.21696214632594	-0.867899543902218	-0.356772161781766	-0.169774339054771	0.0670895697327551	0.179288263368952	-0.91776562996275	-0.319372597236367	-0.406638247842298	-0.219640425115303	-0.593636070569293	-1.62835735632533	-2.52594690541490	-2.38881516874844	-0.518836941478495	-1.22942866784107	-0.506370419963362	-1.31669431844701	-0.606102592084426	-0.481437376933096	0.466018258217010	-0.219640425115303	0.578216951853207	0.441085215186744	0.353819564580814	-0.244573468145569	-0.0575756454185747	-0.0326426023883087	0.303953478520282	1.17660998457959	0.503417822762409	1.63787128063951	1.84980214639677	1.91213475397244	2.06173301215403	1.26387563518552	-0.518836941478495	-1.57849127026480
YCL042W	0.880347805125897	-0.363869113199555	-0.502115437457939	0.772822886258265	-0.04129435659666	1.63302223719932	1.98631839919297	1.26436537251030	0.52705164313225	-0.717165275193202	-0.210262086245796	-1.40839689648512	-0.809329491365458	-0.240983491636547	-0.056655059292036	0.0355091568802197	0.189116183833979	-0.68644386980245	-0.271704897027299	-0.379229815894931	-0.471394032067187	-0.548197545544066	-1.30087197761749	-1.93066078812790	-2.20715343664467	-0.379229815894931	-1.36231478839899	-0.471394032067187	-1.36231478839899	-0.471394032067187	-0.486754734762563	0.634576561999882	0.127673373052475	0.312001805396987	0.849626399735145	0.465608832350746	0.0662305622709716	-0.287065599722675	-1.53128251804813	0.281280400006235	1.23364396711954	0.68065867008601	2.38569666927274	1.63302223719932	1.3258081832918	1.54085802102706	2.37033596657736	0.281280400006235	-0.717165275193202
YCL046W	-0.0242256351600036	1.55851586196023	-0.6742801786201	0.908461318500136	-0.0524888761800078	-0.87212286576013	-0.278594804340042	-1.12649203494017	0.230143534020034	-0.222068322300033	0.767145113400115	-0.109015358220016	0.145353810960022	-0.0524888761800078	0.0888273289200133	0.060564087900009	0.371459739120056	-0.306858045360046	0.060564087900009	-0.137278599240020	0.795408354420119	0.258406775040039	-0.787333142700118	-0.109015358220016	-0.448174250460067	1.02151428258015	0.456249462180068	0.851934836460127	0.0888273289200133	0.597565667280089	0.73888187238011	0.456249462180068	-0.0524888761800078	-0.222068322300033	0.597565667280089	-0.448174250460067	-0.0242256351600036	-0.33512128638005	1.02151428258015	-0.504700732500075	1.24762021074019	-1.12649203494017	-0.730806660660109	-0.730806660660109	-1.04170231188016	-1.12649203494017	0.880198077480131	-3.50060428062052	-0.391647768420058
YCL048W	0.79892885639718	0	0	-0.0680759314936503	0.086058253020275	0.0282579338275530	0.240192437534200	0.086058253020275	0.240192437534200	0.086058253020275	0.086058253020275	-0.087342704557891	-0.318543981328779	0.0667914799560343	-0.280010435200298	0.355793075919644	0.548460806562051	0.0282579338275530	-1.93695291872499	0.124591799148756	0.163125345277238	0.297992756726922	-0.64607912342087	0.548460806562051	-0.472678165842704	-1.49381713824746	0.81819562946142	-1.08921490389841	2.32100392847219	-0.723146215677833	0.50992726043357	-0.241476889071816	0.856729175589902	-0.838746854063277	1.68520041735225	-0.145143023750613	1.49253268670984	-1.26261586147657	1.41546559445288	-1.59015100356866	2.01273555944434	0.914529494782623	2.24393683621523	-3.74802958676362	-0.992881038577202	-1.82135228033955	1.82006782880193	1.04939690623231	-0.491944938906945
YCL053C	-0.907289722310114	-1.30329270232774	-0.214284507279273	-0.041033203521563	-0.0905335760237659	-1.42704363358324	-1.52604437858765	-0.313285252283679	-0.313285252283679	0.750972756513684	-1.17954177107223	0.998474619024698	0.627221825258176	0.0579675414828429	0.726222570262582	0.577721452755974	-0.189534321028172	0.206468658989452	-0.338035438534780	1.07272517777800	0.429220335249365	0.577721452755974	3.17649100912163	2.7309876566018	1.12222555028021	0.280719217742756	0.948974246522496	-0.585537301045795	0.84997350151809	-0.041033203521563	0.379719962747162	0.354969776496060	-0.461786369790288	-0.585537301045795	-1.05579083981672	-0.734038418552404	-1.72404586859646	0.379719962747162	-1.27854251607664	0.750972756513684	-0.115283762274867	0.429220335249365	-1.15479158482113	-0.461786369790288	-1.32804288857884	-1.05579083981672	-1.10529121231893	1.69147983405554	0.354969776496060
YCL054W	-0.577556856083036	-1.31935925297225	-0.64499343761842	0.456470727459504	-0.195416227382532	0	-1.76893646320814	-0.555077995571242	-0.600035716594831	0.00689351722361694	-0.555077995571242	0.59134389053027	0.411513006435915	0.771174774624625	1.64785033458460	0.141766680294383	0.0293723777354113	0.0293723777354113	-0.195416227382532	0.613822751042065	-0.465162553524064	0.568865030018476	3.37872259399277	3.13145512836303	1.53545603202563	-0.127979645847149	-1.27440153194866	0.613822751042065	-0.0155853432881774	0.456470727459504	-1.63406330013737	0.79365363513642	-0.892260903248157	0.546386169506682	-1.79141532371993	-0.0605430643117661	-0.622514577106625	0.568865030018476	-0.487641414035859	-0.0605430643117661	-1.70149988167275	0.861090216671802	-2.06116164986146	0.389034145924121	-0.487641414035859	-0.352768250965093	-1.83637304474352	1.01844224025436	0.366555285412327
YCL055W	-0.200858668009732	-0.140818318870146	-0.441020064568074	0.0993430776881958	4.43725830302325	0.684736481799155	-0.591120937417038	-0.981383206824344	-0.876312595830069	-0.561100762847245	-1.13148407967331	-0.846292421260276	-0.696191548411312	-0.561100762847245	0.609686045374673	0.549645696235087	0.339504474246538	0.204413688682471	-0.12580823158525	0.324494386961642	-0.471040239137867	-0.12580823158525	0.234433863252263	0.624696132659569	-0.50106041370766	-0.741221810266002	-1.35663538894675	-1.80693800749364	-0.516070500992556	-0.305929279004007	-0.185848580724835	0.879867616502808	-0.0657678824456644	-0.050757795160768	-0.516070500992556	-0.456030151852970	-1.46170599994103	-0.771241984835794	-2.12214984047647	0.114353164973092	-0.921342857684758	1.25511979862522	0.159383426827781	3.17641097109195	2.48594695598672	3.07134036009768	-0.305929279004007	0.924897878357497	0.669726394514258
YCL059C	-1.06014232679589	-0.999242238484105	-0.146641002119159	-0.430841414240808	-0.0451408549328559	-0.715041826362456	-0.81654197354876	-0.715041826362456	-0.00454079605833461	0.0766593216907079	-0.572941620301632	0.015759233378926	0.868360469743872	-0.0451408549328559	1.27436105848908	0.320259674937835	-0.126340972681898	0.340559704375096	-0.0857409138073771	0.766860322557569	-0.329341267054505	0.442059851561399	2.37056264810116	2.26906250091485	2.00516211823047	0.563860028184963	-0.775941914674238	-0.369941325929026	0.178159468877011	0.502959939873181	-0.51204153198985	0.848060440306611	-0.410541384803547	0.178159468877011	-1.28344265060575	0.015759233378926	-2.54204447571591	0.868360469743872	-2.44054432852961	1.111960822991	-1.58794309216466	0.868360469743872	-2.8059448584003	1.39616123511265	-0.288741208179983	0.746560293120308	-0.83684200298602	-0.633841708613414	0.259359586626053
YCL060C	2.58659865966414	0.329313834886416	-1.71377607951094	-0.000216796467996322	-1.61491689010462	-0.840519906421748	0.67532099780855	2.07582618106480	0.296360771750975	0.362266898021858	-1.56548729540146	-0.840519906421748	-1.120620943073	-0.0496463911711582	0.873039376621197	1.38381185522054	0.625891403105388	0.296360771750975	-0.346223959390130	0.131595456073769	0	-0.62632499604138	-0.346223959390130	1.71334248657495	1.63095982873635	-0.478036211931895	-1.43367504285969	-1.31833932188565	-1.43367504285969	-0.692231122312263	-0.824043374854028	0.93894550289208	0.97189856602752	2.27354455987745	0.724750592511711	1.31790572894965	-0.115552517442041	-0.922902564260352	-0.692231122312263	-0.824043374854028	-1.36776891658881	0.0492127982351656	-0.115552517442041	0.329313834886416	0.296360771750975	-0.0496463911711582	0.0821658613706068	-0.296794364686968	1.56505370246546
YCL061C	2.39987356922042	-0.249887563351431	-0.861370901637243	-0.779839789865801	-1.41170590609447	-0.596394788380058	1.15652411470594	2.31834245744898	0.259681885220078	0.137385217562916	-0.637160344265779	0.34121299699152	-1.79897868700882	-0.861370901637243	0.259681885220078	0.667337444077286	0.545040776420124	-0.127590895694269	-0.372184231008594	1.17690689264880	-0.311035897180012	-0.902136457522964	0.443126886705822	1.19728967059166	0.606189110248705	-0.331418675122873	-0.779839789865801	-0.576012010437198	-1.26902646049445	0.0354713278486142	-1.33017479432303	-0.535246454551477	1.23805522647738	0.565423554362984	0.789634111734449	0.239299107277218	0.810016889677309	-0.779839789865801	0.178150773448637	-1.02443312518013	-0.372184231008594	1.15652411470594	0.137385217562916	-0.331418675122873	0.0354713278486142	-0.249887563351431	-0.942902013408685	-1.37094035020875	1.52341411767742
YCL062W	0.533805281454153	-1.11377337033458	0.805171177042886	1.79371836811613	-1.85033794407543	-1.85033794407543	-0.64857469218247	-0.163992735774018	0.320589220634434	0.533805281454153	0.979620681349929	0.572571837966829	0.533805281454153	-0.0476930662359898	-0.415975353106414	-0.0283097879796517	0.243056107609082	-0.086459622748666	0.146139716327391	0.146139716327391	0.824554455299224	0.262439385865420	0.785787898786548	-0.532275022644442	0.688871507504858	1.92940131591050	0.436888890172463	2.37521671580627	0.650104950992181	1.54173575078373	-0.64857469218247	0.0879898815583769	-1.63712188325571	-1.09439009207825	-0.978090422540218	0.0104567685330245	0.514422003197815	1.61926886380909	-2.52875268304727	1.48358591601472	-1.23007303987261	-1.96663761361346	-0.396592074850075	-0.299675683568385	-0.86179075300219	-0.64857469218247	-1.26883959638529	-0.939323866027542	-1.86972122233177
YCL063W	1.07034050669832	-1.44903662481396	0.0798161643943493	0.79040971430807	-1.62130172782335	-1.81509996870891	-0.329313455252945	-0.221647765872078	0.273614405279910	0.316680681032256	0.79040971430807	0.962674817317457	0.575078335546337	-0.0709158007388643	0.165948715899043	-0.523111696138505	-0.221647765872078	-0.0493826628626909	0.53201205979399	0.575078335546337	0.618144611298683	-0.0709158007388643	0.101349302270523	-1.08297328091901	-0.221647765872078	1.39333757484092	1.41487071271710	2.25466308988786	0.79040971430807	1.47947012634562	0.209014991651389	-0.243180903748251	-2.52569351862263	0.53201205979399	-1.79356683083273	-0.221647765872078	-0.587711109767025	1.52253640209796	0.40281323253695	0.98420795519363	-0.0278495249865176	-0.932241315785799	-0.975307591538146	-0.975307591538146	-0.587711109767025	-1.08297328091901	-1.59976858994717	-0.630777385519372	-1.47056976269013
YCL064C	0.0624840814565359	-1.53483625541418	1.41157220381356	1.78931687807353	-0.649834447147973	-1.92337363465300	-1.03837182638680	-0.693005267063398	0.170411131245098	0.138033016308529	0.785595315039901	0.267545476054804	0.753217200103332	0.343094410906797	0.267545476054804	-0.174955428078301	0.148825721287385	-0.0238575583743137	0.332301705927941	0.181203836223954	0.375472525843366	0.299923590991372	-1.05995723634451	-1.37294568073134	-0.919652071619378	0.656082855293627	0.343094410906797	2.52322081663575	2.04834179756608	2.95492901579000	1.10937646440559	1.95120745275637	-0.00227214841660130	0.483399575631928	-1.21105510604850	-0.477151167486274	-1.01678641642908	-0.153370018120588	-1.42690920562562	-0.185748133057157	-1.83703199482215	-1.92337363465300	-1.21105510604850	0.0193132615411111	-0.131784608162876	0.256752771075947	0.386265230822222	0.0624840814565359	0.386265230822222
YCL065W	-1.38664323481883	-3.21604945939833	-0.592295795198785	1.57410631285588	0.177980509887320	-0.351584449859377	0.900114545905543	-0.808936006004252	0.659403200566135	0	0.274265048023083	0.563118662430372	0.153909375353379	0.274265048023083	-0.062730835452088	-0.279371046257555	-0.592295795198785	0.250193913489142	-0.520082391596963	0.033553702683675	0.466834124294609	-0.134944239053910	0.274265048023083	-0.857078275072134	-2.06063500176917	-0.640438064266666	0.394620720692787	0.611260931498254	1.23711042938071	1.35746610205042	1.86295992726317	0.972327949507365	-1.09778962041154	-2.13284840537099	-1.81992365642976	-1.67549684922612	-1.55514117655642	-0.76079373693637	0.611260931498254	0.226122778955201	1.02047021857525	-0.0386597009181473	1.57410631285588	1.23711042938071	1.21303929484677	1.45375064018618	0	0	0
YCL066W	0.828797996049803	-2.53872135653544	1.28455249489593	0.828797996049803	0.145166247780617	0.195805636541298	0	0.0438874702592563	-0.133350390403125	0.145166247780617	0.246445025301978	0.145166247780617	0.0692071646395966	0.119846553400277	-0.513145806108228	-0.183989779163805	0.398363191584019	0.0692071646395966	-0.994219999334692	-0.71570336115095	0.47432227472504	0.322404108442999	0.398363191584019	-0.86762152743299	-2.13360624645	-0.74102305553129	-1.32337602627911	1.00603585671218	0.47432227472504	2.09478271506681	0.322404108442999	1.30987218927627	-0.538465500488568	-0.487826111727888	-1.75381083074490	-1.75381083074490	-0.69038366677061	-0.361227639826187	0.0945268590199368	1.53774943869933	-0.79166244429197	-2.61468043967646	1.81626607688307	1.81626607688307	1.61370852184035	1.46179035555831	0.55028135786606	1.79094638250273	0.0945268590199368
YCL067C	-0.86228771993514	-1.65793134898989	0.243850983872685	1.42761345636878	0.670781711658162	-0.221891628256925	0.205039099528551	0.146821273012350	0.321474752560954	0.0303856199799472	0.340880694733021	0.340880694733021	0.496128232109558	-0.241297570428992	-0.512980760837932	-0.318921339117261	-0.512980760837932	-0.474168876493798	-0.0472381487083213	0.515534174281625	0.146821273012350	-0.668228298214469	0.224445041700618	-0.454762934321730	-0.202485686084858	-0.765258009074804	-1.01753525731168	0.0497915621520143	-0.610010471698267	0.690187653830229	-0.804069893418938	0.651375769486095	-1.34743627423682	-0.241297570428992	-2.27892149849604	0.0109796778078801	-1.83258482853850	-0.00842626436418704	-1.50268381161335	0.903653017722967	-1.54149569595749	1.50523722505705	0.0497915621520143	2.63078187103694	2.70840563972521	3.44583144226376	-0.260703512601059	0.127415330840283	-0.784663951246871
YCL068C	1.08006924213087	-2.62630382781093	-0.446084374903986	0.725783581033495	0.453256149420128	-0.391578888581313	0	-0.337073402258639	0.0717177451614126	-0.58234809071067	0.535014378904138	0.017212258838739	0.371497919936117	0.316992433613444	-0.146304200129282	-0.800370036001364	0.562267122065475	0.316992433613444	-0.282567915935966	-0.200809686451955	0.398750663097454	0.017212258838739	0.834794553678842	0.453256149420128	0.26248694729077	0.671278094710822	0.126223231484086	0.616772608388148	0.126223231484086	0.971058269485526	-0.636853577033344	-0.0917987138066081	-0.200809686451955	-0.636853577033344	-0.255315172774629	-2.3810291393589	0.998311012646863	0.589519865226811	0.507761635742801	0.671278094710822	-0.718611806517354	-2.46278736884291	1.08006924213087	-0.0372932274839345	0.017212258838739	-0.0917987138066081	2.14292622542301	0.834794553678842	-0.827622779162701
YCL069W	1.03031403034513	-2.76607153525165	-2.24714113419885	0.566007882034735	0.265574491951536	-0.444540793699661	0.702568513890734	-0.362604414586062	0.456759376549935	-0.226043782730062	-0.0621710245028629	0.729880640261934	-0.307980161843662	-0.226043782730062	0	-0.307980161843662	0.265574491951536	-0.0621710245028629	-0.171419529987662	0.265574491951536	0.101701733724336	0.183638112837936	1.95892632696593	1.38537167317073	0.893753398489133	-0.226043782730062	0.456759376549935	-0.335292288214862	1.49462017865553	0.183638112837936	1.08493828308753	-0.171419529987662	-0.335292288214862	-0.00754677176046313	-0.389916540957262	-2.41101389242605	-0.0621710245028629	-1.72821073314606	1.00300190397393	0.456759376549935	0.921065524860333	-0.63572567829806	2.34129609616273	-2.79338366162285	0.647944261148334	-2.60219877702445	-1.26390458483566	0.811817019375534	-0.581101425555661
YCL074W	1.05838295749949	-2.39058858272127	0	0.133519080792243	4.68076647460285	0.769362996028472	0.133519080792243	0.345467052537653	0.0371790936352383	-0.444520842149784	-0.290376862698577	-0.155500880678771	-0.617932819032392	-1.08036475738601	0	-0.213304872972973	-0.309644860129978	-0.290376862698577	-0.444520842149784	-0.772076798483599	-0.906952780503405	-0.174768878110171	0.0179110962038374	0.480343034557459	1.17399094208789	-1.23450873683722	1.77129886246132	-0.984024770229009	2.06031882393233	-1.65840468032804	1.94471083934393	-0.8106127933464	0.306931057674851	0	0.73082700116567	-2.15937261354446	0	-1.04182876252321	0	-1.29231272913142	1.86763884961832	0.634487014008666	0	-0.155500880678771	-0.540860829306788	-0.752808801052198	1.28959892667630	0.595951019145864	0.769362996028472
YCL075W	0.991079058438706	-1.82446913525035	0	0.607140668390199	2.36228759432623	0.0403744735566883	0	0.00380891259968757	-0.105887770271314	-0.215584453142317	0.13178837594919	0.332898961212694	-0.41669503840582	0.076940034513689	-0.526391721276822	0.00380891259968757	-0.0327566483573131	-0.252150014099317	-0.562957282233823	-0.252150014099317	0.00380891259968757	-0.562957282233823	0.899665156046204	0.753402912218202	0.314616180734193	-1.05659235515333	0.241485058820192	-1.18457181850283	0.314616180734193	-1.31255128185234	0.753402912218202	-0.764067867497327	0.0586572540351886	0.954513497481705	1.21047242418071	-1.51366186711584	1.77723861901422	-1.58679298902984	1.86865252140672	-0.471543379841321	1.15562408274521	-0.41669503840582	1.42986578992271	-1.00174401371783	-0.92861289180383	-1.44053074520184	0	0.460878424562196	-1.00174401371783
YCL076W	0.979297424953084	-3.06090746863415	-1.73212897029879	-0.151959945251341	3.54707209065519	0.512429303916337	0	0.135343513848196	0.0635176490733117	0.00964825049214861	-0.0621776142827355	-0.0262646818952934	-0.439263404350877	-0.116047012863899	0	-0.205829343832504	-0.313568140994830	-0.49313280293204	-0.313568140994830	-0.0621776142827355	-0.547002201513203	-0.690653931062971	-0.349481073382272	0.638124567272384	0.20716937862308	-0.906131525387624	0.979297424953084	-1.12160911971228	0.691993965853547	-1.62439017313646	1.28455735024634	-0.618828066288087	0.20716937862308	0	0.494472837722616	-0.708610397256692	0	-0.762479795837855	0	-0.85226212680646	1.69755607270192	1.26660088405262	2.77494404432519	-0.618828066288087	-0.439263404350877	-0.906131525387624	0	0	-0.259698742413667
YCLX02C	0.00747894662426085	-1.17908470049405	-0.294555436278581	-0.553442050195303	-0.402424858743882	-1.95574454224421	-1.11436304701487	-0.575015934688363	0.223217791554862	0.331087214020163	-0.920198086577326	0.352661098513223	0.978303748811968	0.0722006001034413	0.848860441853607	0.546826058950765	0.00747894662426085	0.697843250402186	-0.0788165913479797	1.36663366968705	-0.0356688223618594	0.158496138075682	3.35143104304858	2.79051004622902	1.53922474563153	0.676269365909126	-0.510294281209183	-0.272981551785521	0.223217791554862	0.352661098513223	-0.941771971070386	0.633121596923005	-0.790754779618965	-0.272981551785521	-1.58898850586219	-0.510294281209183	-0.941771971070386	0.956729864318907	-0.941771971070386	0.740991019388306	-0.790754779618965	0.395808867499344	-1.65371015934137	-0.143538244827160	-0.898624202084265	-0.682885357153664	-0.445572627730002	-0.143538244827160	0.244791676047923
YCLX03C	0.0867379390188968	-2.74299137242502	-1.11799830248693	-0.221450401831431	-0.753775717845634	0	0.170789304705350	0.282857792287287	-1.14601542438241	1.37552554621118	-0.47360449889079	0.675097498824068	0	0.450960523660193	-0.109381914249494	0.450960523660193	-0.193433279935947	-0.333518889413369	-0.641707230263696	0.478977645555678	0.0587208171234124	0.675097498824068	-0.0813647923540094	0.450960523660193	-0.333518889413369	0.114755060914381	-0.0813647923540094	-0.193433279935947	0.450960523660193	-0.697741474054665	0.394926279869225	-0.333518889413369	-0.333518889413369	-1.00592981490499	-0.249467523726915	-0.249467523726915	1.20742281483827	0.899234473987943	1.57164539947957	0.535011889346646	0.254840670391803	-0.585672986472728	3.19663846941766	-1.53825513091920	-0.72575859595015	-1.28610103385984	2.38414193444861	1.71173100895699	-0.137399036144978
YCLX06C	0.54670006999677	-0.0292295086928966	-0.248631252955627	-0.193780816889944	-1.86671911689326	-0.687434741481087	-1.04396257590802	0.0804713634384684	-0.550308651316881	0.820952250325183	-0.98911213984234	0.574125288029611	0.190172235569834	0.245022671635516	0.711251378193818	0.628975724095294	0.135321799504151	0.190172235569834	-0.111505162791420	0.930653122456548	0.354723543766881	0.382148761799722	-0.550308651316881	-0.687434741481087	-0.166355598857103	-0.550308651316881	-0.193780816889944	-1.72959302672905	-0.248631252955627	-1.12623823000655	-0.111505162791420	-0.248631252955627	-0.413182561152674	-0.00180429066005534	-0.413182561152674	-0.193780816889944	2.38418967819713	-0.413182561152674	5.56551497000672	0.32729832573404	0.409573979832564	0.0256209273727859	-1.53761650049917	-0.111505162791420	-0.248631252955627	0.162747017536992	-0.330906907054150	0.135321799504151	0.930653122456548
YCLX07W	0.344054764583398	-1.90528440387221	-0.787965601240668	-0.258709326309936	3.31377052947251	1.00562510824681	-0.43512808462018	-0.508635900582782	-0.949682796358392	0.167636006273154	-1.18490780743872	-0.640949969315465	-0.376321831850099	0.182337569465674	0.226442259043235	0.373457890968439	-0.170499947154814	-0.258709326309936	-0.4498296478127	0.299950075005837	0.182337569465674	-0.126395257577253	-0.817368727625709	-0.214604636732375	-0.714457785278066	-1.21431093382376	-0.332217142272538	-0.89087654358831	-0.185201510347334	-0.846771854010749	0.108829753503073	-0.273410889502456	-0.273410889502456	-0.00878275203709007	0.299950075005837	-0.714457785278066	0.84390791312909	-1.59655157682929	0.344054764583398	-0.479232774197741	0.0206203743479506	0.976221981861773	1.50547825679250	2.28466110599608	1.37316418805982	1.63779232552519	2.00533140533820	1.22614855613462	0.682190718011366
YCLX08C	-0.113797090936557	-4.10268459429166	-1.49556857902689	0.929049315169353	-1.05235885643188	0	-0.244152891699796	0	0.0426298699793294	0.824764674558762	-0.192010571394500	0.772622354253466	0.876906994864057	0.329412631658455	-0.113797090936557	0.146914510589920	-0.0355836104786138	-0.244152891699796	-0.452722172920978	0.798693514406114	-0.374508692463035	0.0426298699793294	0.277270311353159	-0.583077973684217	-0.139868251089205	-1.9387783016219	1.00726279562730	-2.09520526253779	1.89368224081732	-0.843789575210694	1.26797439715377	-1.28699929780571	-0.113797090936557	-0.374508692463035	1.47654367837496	-0.296295212005091	1.89368224081732	0.0687010301319772	0.824764674558762	-0.89593189551599	2.20653616264909	0.199056830895216	0.433697272269046	-0.843789575210694	-0.0616547706312616	-0.42665101276833	-1.41735509856894	0.668337713642875	-0.139868251089205
YCLX09W	-0.702412958926025	-1.84829140776344	0.370711302683616	0.443465489911388	-1.24806936313432	0.625350957980819	0.188825834614185	0.243391475035014	-0.502338944049651	0.370711302683616	-1.029806801451	-0.247699288752448	0.00694036654475459	0.643539504787762	0.316145662262787	0.116071647386413	-0.102190914296904	0.0615060069655838	-0.411396210014936	0.861802066471079	0.370711302683616	0.170637287807242	-2.10293106306064	-2.06655396944676	-1.13893808229266	0.916367706891908	0.243391475035014	0.643539504787762	0.0796945537725269	0.152448741000299	0.207014381421128	0.0433174601586407	-0.120379461103847	0.588973864366933	1.48021265790714	-0.829732786574627	1.66209812597657	1.29832718983771	1.31651573664466	0.443465489911388	0.134260194193356	-2.24843943751619	0.370711302683616	-0.738790052539911	0.00694036654475459	0.243391475035014	-1.77553722053567	-1.90285704818427	-2.83047293533836
YCLX10C	-0.728543786649406	-2.17249067923265	-0.270147947734092	-0.476426075245983	0.623723938150771	0	1.05919998512032	0.94460102539149	-0.201388571896795	0.302846850910051	-0.728543786649406	-0.132629196059498	-0.155548988005263	-0.591025034974812	0.394526018693114	0.165328099235457	-0.155548988005263	-0.453506283300217	-0.224308363842560	0.188247891181222	-0.247228155788326	0.0965687233981595	0.257007267018520	-0.70562399470364	-0.476426075245983	-0.476426075245983	1.99891145489671	-2.08081151144958	0.394526018693114	-0.980661498052829	1.28839790457798	-0.636864618866343	0.692483313988068	-0.247228155788326	0.921681233445725	0.00488955561509669	-0.132629196059498	-0.591025034974812	-0.843142746378235	0.532044770367708	2.50314687770356	1.67803436765599	-0.636864618866343	-0.636864618866343	-0.407666699408686	-0.201388571896795	-3.84563549127354	-1.50781671280544	-0.866062538324
YCR003W	-0.0792289849556736	-2.29027042557912	-0.466161237064777	0.611721465239154	0.169513177114464	0.252427231137844	0	0.169513177114464	-0.383247183041398	0.915739663324879	0.611721465239154	0.611721465239154	-0.0239529489400874	0.252427231137844	-0.797817453158295	-0.383247183041398	0.224789213130051	-0.853093489173881	0.086599123091085	-0.797817453158295	0.74991155527812	-0.300333129018019	0.362979303169016	-0.327971147025812	-0.0792289849556736	-0.0792289849556736	-1.35057781331416	-0.106867002963467	-1.46112988534533	0.252427231137844	-2.26263240757133	1.66196614953529	0.086599123091085	0.224789213130051	-1.24002574128298	1.16448182539502	-0.687265381127122	1.05392975336384	0.00368506906770574	1.49613804148853	-2.87066880374278	-1.57168195737650	-0.189781056986846	2.65693479781585	1.57905209551191	2.46346867176129	0.501169393207982	-0.659627363119329	-2.42846051561809
YCR004C	-0.772896431586069	-1.19246878016136	-0.205239724690082	0.930073689101891	-0.205239724690082	-0.328643356623992	1.89262201818639	0.0168868127909561	0.979435141875455	-0.896300063519979	0.510501340526597	0.288374803045559	0.337736255819123	-0.526089167718249	1.20156167935649	-0.550769894105031	-0.279281903850428	-0.279281903850428	0.239013350271994	-0.526089167718249	0.115609718338084	-1.71076403428379	0.263694076658776	-1.26651095932171	-1.63672185512344	-1.11842660100102	-0.0077939135958259	0.609224246073725	-0.0324746399826079	0.732627878007635	0.313055529432341	1.27560385851684	-0.254601177463646	0.559862793300161	-0.106516819142954	0.535182066913379	-3.26564979665105	0.411778434979469	-0.05715536636939	1.86794129179961	-1.78480621344413	-2.50054727866081	-0.501408441331467	2.26283291398812	1.76921838625248	2.31219436676169	0.732627878007635	-0.05715536636939	-0.452046988557903
YCR005C	-0.252395680626784	-2.04994540606632	1.44665816944620	3.04721614415264	-0.153899805260234	1.21273046545065	0.929554823771816	0.941866808192635	0.732563073038716	0.0307799610520469	0.215459727364328	0.080027898735322	0.0184679766312281	0.0554039298936844	-0.560195291147253	-0.326267587151697	-0.584819259988891	-0.547883306726435	-0.683315135355441	-0.806434979563628	-0.474011400201522	-0.634067197672166	-2.24693715679942	-2.43161692311170	-0.350891555993335	1.39741023176293	0.153899805260234	1.69289785786258	0.671003150934622	0.510947353463978	-1.31122634081720	0.486323384622341	-0.412451478097428	0.720251088617897	-0.646379182092985	-0.252395680626784	0.744875057459535	1.26197840313392	0.129275836418597	0.00615599221040938	-1.85295365533322	-2.18537723469533	0.0307799610520469	0.954178792613454	1.16348252776737	1.04036268355918	0.49863536904316	-0.49863536904316	-1.40972221618375
YCR007C	0.242866327325977	-1.30137043601838	0	0.406649014347348	0.593829228086059	0.687419334955414	0.441745304423357	-0.154891626868783	0.172673747173960	-0.0379039932820889	0.125878693739283	-0.119795336792775	-0.0613015199994277	0.418347777706018	-0.447360710835518	0.125878693739283	-0.154891626868783	-0.306975550531485	-0.821721138312939	-0.166590390227452	0.125878693739283	-0.271879260455477	1.29575502960622	0.874599548694124	1.27235750288888	-0.318674313890155	1.42444142655159	-1.96819994746254	1.09687605250884	0.219468800608638	0.430046541064687	-0.587745871139551	1.09687605250884	0	0.605527991444728	-0.236782970379469	0.722515625031422	-0.0379039932820889	1.62332040364897	-0.0379039932820889	1.21386368609554	-0.0379039932820889	2.14976475478909	-3.5124367108069	-3.25506391691617	-3.82830332149097	2.18486104486510	1.24895997617155	0.196071273891299
YCR009C	1.01709433697125	-1.48851937932443	-0.344223351409871	0.0700907276626434	3.02947700675203	2.00355643000104	1.84572249511628	0.149007695105027	-0.186389416525104	-0.817725156064173	-0.423140318852255	-0.659891221179406	-0.719078946761193	-0.0482847235009321	-0.896642123506556	-0.423140318852255	-0.54151577001583	-1.03474681653073	-0.423140318852255	-0.482328044434042	0.247653904408007	-0.44286956071285	1.41167917418317	1.03682357883184	-0.403411076991659	1.17492827185601	0.543592532316945	-0.719078946761193	0.405487839292774	-1.15312226769430	0.208195420686815	-1.03474681653073	0.346300113710986	0.839531160225884	-0.482328044434042	0.938177369528864	1.35249144860138	-2.55389843979661	1.68788856023151	0.898718885807672	0.898718885807672	-0.304764867688679	1.29330372301959	-2.19877208630589	-0.87691288164596	-3.06685872817211	-0.561245011876426	-0.265306383967487	-0.482328044434042
YCR010C	0.642170829480247	-3.34993392597851	0	0.145457334561416	0.8445355866694	0.0350765579127866	0.439806072291093	0.0534733540208915	0.0350765579127866	-0.645604898087093	0.476599664507303	0.642170829480247	-0.130494607060157	-0.130494607060157	0.0902669462371012	-0.259272179816891	0	-0.314462568141206	-0.00171703430342312	-0.351256160357415	-0.148891403168262	-0.0385106265196328	0.439806072291093	0.660567625588352	-0.535224121438464	-0.682398490303303	0.678964421696457	-0.608811305870883	-0.572017713654674	-0.903160043600561	0.182250926777625	0.550186848939723	0.550186848939723	-0.204081791492577	-0.296065772033101	-0.296065772033101	0.936519567209925	-0.755985674735722	0.550186848939723	0.108663742345206	0.862932382777505	-0.112097810952052	1.94834335315569	-0.903160043600561	-0.0937010148439474	-0.682398490303303	0.0534733540208915	-0.388049752573625	-0.774382470843827
YCR011C	1.25392920688361	1.48649091445096	-1.14920843797901	1.09888806850538	-1.09752805851960	-0.942486920141368	0.452883325262735	0.0394402895874454	0.504563704722146	0.168641238235973	0.685445032830086	0.323682376614207	0.168641238235973	0.582084273911263	0.194481427965679	0.530403894451852	-0.684085022844312	-1.22672900716813	-0.218961607709611	-0.218961607709611	0.272001997154796	-0.167281228250199	-1.64017204284342	-1.95025431959989	-1.48513090446519	0.814645981478614	0.0394402895874454	0.89216655066773	-1.02000748933048	0.943846930127142	-0.658244833114606	0.814645981478614	-0.270641987169022	0.142801048506268	-0.580724263925489	0.582084273911263	1.20224882742420	1.20224882742420	0.530403894451852	1.09888806850538	-1.20088881743842	-3.11306285743664	0.788805791748908	1.04720768904596	0.323682376614207	0.582084273911263	-1.09752805851960	-1.12336824824931	-1.22672900716813
YCR012W	0.404353425576658	-0.524126359692967	1.33283321084628	1.18718932296085	0.804874117261595	-0.160016639979389	0.458969883533695	0.0948601638201165	0.0766546778344376	-0.323866013850499	0.513586341490732	0.149476621777153	0.404353425576658	-0.123605668008031	-0.178222125965067	-0.724386705535435	-0.0507837240653149	-0.0871946960366728	-0.160016639979389	-0.178222125965067	-0.524126359692967	-0.578742817650004	-1.85312683664753	-3.32777120148752	-3.32777120148752	-1.03387996729198	0.0402437058630797	-0.123605668008031	0.167682107762832	0.149476621777153	1.31462772486060	0.331531481633943	0.422558911562337	0.258709537691227	0.89590154718999	-0.032578238079636	-0.596948303635683	0.440764397548016	1.62412098661715	0.986928977118384	1.80617584647394	-0.342071499836178	1.02333994908974	-0.269249555893462	0.495380855505053	0.149476621777153	-1.58004454686234	-0.724386705535435	0.477175369519374
YCR013C	-0.677026060237768	-0.919645482622575	0.853342604035634	1.13328809140272	-0.210450247959292	0.330777694283741	0.312114661792602	0.312114661792602	-0.0051568905567621	0.386766791757158	-0.733015157711185	-0.117135085503596	0.181473434354628	0.237462531828045	0.461418921721714	-0.471732702835238	-0.527721800308655	-0.565047865290933	-0.173124182977014	0.480081954212853	0.050832206916655	-0.0611459880301792	-1.87146013967067	-3.38316577145293	-3.49514396639976	-1.51686252233902	-0.509058767817516	0.125484336881211	0.554734084177409	0.200136466845767	1.24526628634955	0.293451629301463	0.573397116668548	0.200136466845767	1.15195112389386	-0.266439345432709	1.17061415638500	0.592060149159687	1.99178758599512	1.07729899392930	1.07729899392930	-0.770341222693463	1.22660325385842	0.144147369372350	0.032169174425516	0.050832206916655	-0.733015157711185	-1.51686252233902	0.0135061419343769
YCR018C	0.874306787428178	-1.05040495478488	0.0238527617991520	0.135754607276655	-0.132809821869353	0.381938667327163	0.381938667327163	0.225276083658658	-0.490895727397364	0.00147239270365135	-0.37899388191986	-0.558036834683866	0.29241719094516	-0.647558311065868	0.986208632905681	0.202895714563157	0.0238527617991520	-0.647558311065868	-0.132809821869353	0.516220881900167	-0.356613512824360	0.337177929136162	-0.513276096492864	0.00147239270365135	-0.401374251015361	-3.89271182991347	0.829546049237176	-1.90085898041391	0.426699405518164	-0.401374251015361	1.09811047838318	0.270036821849660	0.896687156523679	0.717644203759673	-2.23656451684642	0.449079774613665	0.426699405518164	-1.90085898041391	0.0462331308946527	-0.0656687145828507	1.6128589675797	1.45619638391120	2.79901852964124	0.96382826381018	-0.311852774633358	-0.401374251015361	1.83666265853471	1.99332524220321	1.92618413491671
YCR021C	-0.285525669919545	0.0338853421499849	0.672707366289045	0.144984824608952	0.00611047153524318	0	0.00611047153524318	-0.299413105226916	0.131097389301581	0.172759695223694	-0.243863363997433	0.339408918912144	0.381071224834257	-0.271638234612174	-0.0077769637721277	0.00611047153524318	0.0477727774573558	-0.271638234612174	-0.216088493382691	0.158872259916323	-0.174426187460578	0.0755476480720975	-0.229975928690062	-0.146651316845836	-0.313300540534287	-0.910460258751235	0.0338853421499849	-0.910460258751235	0.353296354219515	0.0338853421499849	0.228309436453177	0.0199979068426141	0.186647130531065	-0.827135646907009	0.367183789526886	-0.52161207014485	0.533833013215336	-0.591049246681704	0.603270189752191	-0.188313622767949	1.57539066126815	0.103322518686839	0.867131460592237	-0.0216643990794986	-0.396625152378512	-0.0494392696942403	0	-0.132763881538466	-0.257750799304803
YCR024C	-0.520969872724424	-1.08035055209925	-1.94739060513024	0.765605689837683	0.457946316181527	1.15717216540006	0.262163078400336	-0.0734653292245609	-0.0734653292245609	0.290132112369078	0.485915350150268	0.0663798406191464	0.150286942525371	0.429977282212785	-1.05238151813051	-0.0175272612870780	-0.437062770818200	-1.05238151813051	-0.241279533037010	0.0943488745878878	-0.0734653292245609	0.290132112369078	0.51388438411901	-1.80754543528653	-2.53474031847381	0.318101146337819	-1.08035055209925	0.290132112369078	-0.0734653292245609	1.26904830127503	-0.800660212411838	0.653729553962717	-0.409093736849458	-0.157372431130785	-1.41597895972415	0.318101146337819	0.90545085968139	1.18514119936880	0.0663798406191464	1.96827415049356	-1.16425765400548	-2.73052355625500	1.10123409746258	2.10811932033727	1.29701733524377	1.12920313143132	2.05218125239979	-1.80754543528653	-2.70255452228626
YCR024C-A	-2.10821633979948	-1.30997666284247	1.24734674666796	1.74994209882608	-0.378697039725951	-1.26563001412263	-0.482172553405564	-0.822163526924292	-0.334350391006117	-0.896074608124016	0.641275880830232	0.537800367150619	1.30647561162774	0.50823593467073	0.818662475709569	-0.541301418365343	-0.334350391006117	-0.777816878204458	0.25693825859167	-0.068270498687113	1.54299107146686	0.404760420991117	-1.01433233804357	-2.40386066459837	-2.52211839451793	-0.526519202125398	1.21778231418808	1.09952458426852	1.27691117914785	1.54299107146686	2.37079518090376	-0.0534882824471683	-0.230874877326505	-1.07346120300335	-0.585648067085177	-0.896074608124016	-1.07346120300335	0.25693825859167	1.51342663898697	1.24734674666796	1.92732869370542	0.212591609871836	0.537800367150619	-0.777816878204458	-1.04389677052346	-0.866510175644126	-1.11780785172319	-0.511736985885454	0.212591609871836
YCR025C	1.03510239011256	-1.96921918118975	-0.883623991559505	-0.126231998794215	0.075739199276529	0.075739199276529	0.530174394935703	0.580667194453389	0.555420794694546	0.151478398553058	0.151478398553058	-0.176724798311901	-0.353449596623802	0.656406393729918	-0.302956797106116	0.429188795900331	0	-0.75739199276529	-0.706899193247604	-0.302956797106116	-0.075739199276529	-0.075739199276529	0.858377591800662	1.51478398553058	1.38855198673636	-0.126231998794215	-0.530174394935703	0.100985599035372	0.429188795900331	-0.934116791077191	-0.227217597829587	-0.378695996382645	-0.328203196864959	-0.631159993971075	-0.807884792282976	0.302956797106116	1.13608798914793	-0.378695996382645	0.580667194453389	-0.580667194453389	-0.050492799517686	-1.03510239011256	1.71675518360132	-0.126231998794215	-0.277710397347273	-0.934116791077191	2.62562557491967	1.26231998794215	1.00985599035372
YCR029C	0.555023036803702	-2.02413726834328	-1.33081460566936	0.83235210187327	-0.0273679998423916	0.693687569338486	0.333159784748047	-0.276964158405003	-0.276964158405003	-0.360162877925874	0.139029439199349	-0.166032532377176	-0.0828338128563053	0.610488849817616	0.22222815872022	0.249961065227177	-0.138299625870219	-0.942553914571967	0.471824317282831	0.333159784748047	-0.30469706491196	0.000364906664565224	-0.193765438884133	-0.249231251898046	-0.332429971418917	1.33154441899849	1.91393545564459	-0.387895784432831	-1.41401332519023	-0.609759036488485	1.74753801660285	0.0558307196784789	2.10806580119328	0.0558307196784789	0.333159784748047	-0.193765438884133	-0.720690662516313	-1.02575263409284	0.139029439199349	0.194495252213263	0.416358504268918	0.194495252213263	-0.776156475530226	-0.776156475530226	-0.276964158405003	-0.887088101558054	-0.942553914571967	-0.609759036488485	-2.88385737005895
YCR031C	-0.387220998709358	-1.26072589473782	0.00793597806542147	-0.449614205568533	0.257508805502124	0.0287337136851467	-0.63679382614606	0.00793597806542147	-0.0960527000332046	-0.158445906892380	0.507081632938827	0.444688426079651	-0.0336594931740290	-0.324827791850182	-0.220839113751556	-0.220839113751556	0.548677104178277	-0.200041378131831	0.423890690459926	-0.366423263089632	0.694261253516354	-0.158445906892380	-0.865568917963038	-0.719984768624961	-0.283232320610732	-0.0960527000332046	1.31819332210811	0.694261253516354	0.631868046657178	0.964631816572782	1.46377747144619	0.652665782276903	0.299104276741575	0.299104276741575	0.278306541121849	-0.137648171272655	-2.55018550316078	-0.470411941188259	1.02702502343196	0.652665782276903	1.00622728781223	-0.865568917963038	-0.719984768624961	-0.823973446723587	-0.719984768624961	-0.324827791850182	-0.719984768624961	0.299104276741575	0.673463517896629
YCR034W	0.0690810238033674	1.98209399066585	-0.589845664782598	-0.334777269200934	-1.3975622507912	-1.33379515189579	-1.16374955484134	-0.334777269200934	0.23912662085781	0.749263412021139	0.260382320489616	0.154103822330589	0.281638020121421	0.23912662085781	0.430427917544058	-0.228498771041908	0.451683617175864	0.196615221594199	0.430427917544058	0.451683617175864	0.260382320489616	0.0265696245397567	-0.441055767359961	-0.271010170305518	0.217870921226005	0.898053309443776	1.40819010060710	0.919309009075581	0.706752012757528	0.217870921226005	1.08935460613002	-0.143475972514686	0.154103822330589	0.536706415703085	1.11061030576183	-0.143475972514686	0.898053309443776	-0.143475972514686	1.34442300171169	-0.122220272882881	-0.313521569569129	-2.33281303459064	-1.03621535705051	-1.41881795042301	-1.88644334232272	-1.63137494674106	-2.9917397231766	-1.01495965741871	0.749263412021139
YCR037C	-0.993834633068151	-2.64635182000305	0.345274121861851	1.08605768841887	-0.851376254884108	0.97209098587164	-0.338526093421554	-0.737409552336874	-1.10780133561539	0.402257473135468	-0.110592688327086	0.259799094951425	0.658682553866745	-0.281542742147937	-0.0536093370534687	-0.22455939087432	-0.338526093421554	0.0318656898569569	0.601699202593128	1.45644947169739	0.0318656898569569	0.174324068041000	0.915107634598022	-0.139084363963894	-0.0821010126902773	0.858124283324405	1.82684125497590	-0.367017769058363	0.430749148772277	0.829632607687597	0.00337401422014838	0.202815743677808	-1.22176803816262	-0.879867930520917	-1.27875138943624	-0.765901227973683	-2.10500998290369	0.516224175682703	1.39946612042377	1.28549941787653	1.37097444478696	-0.0821010126902773	1.11454936405568	-0.651934525426448	-1.13629301125219	-1.27875138943624	0.77264925641398	-2.61786014436624	-1.42120976762028
YCR039C	-0.707382624230511	-0.835399128098494	1.23115300577037	1.26772914973265	0.353325550675633	0.463053982562475	-0.451349616494545	-0.0490120329094563	-1.16458442375902	0.609358558411598	-0.451349616494545	0.66422277435502	0.572782414449318	-0.542789976400247	-0.250180824702001	-0.122164320834018	-0.0855881768717371	-0.542789976400247	-0.268468896683141	0.7007989183173	0	0.353325550675633	0.353325550675633	-0.250180824702001	-0.250180824702001	-0.743958768192792	-1.03656791989104	-0.853687200079634	-0.341621184607703	0.68251084633616	-1.25602478366472	0.554494342468177	-1.20116056772130	-0.378197328569984	-1.60349815130639	-0.487925760456826	-2.81051090206166	-0.0673001048905967	-1.60349815130639	1.54205022944976	-1.34746514357043	1.72493094926116	0.0790044709585266	2.80392719614845	2.54789418841248	3.60860236331862	0.152156758883088	-0.286756968664282	-0.469637688475686
YCR041W	-1.38636896417088	-1.8763894126828	0.80705590059678	1.41374788446868	-0.0329791539950882	0.0836923813648935	-0.0563134610670845	-0.312990838859044	-1.17636020052291	0.247032530868868	-1.31636604295489	1.04039897131674	0.947061743028758	-0.312990838859044	0.573712829876816	0.363704066228849	-0.0329791539950882	-0.102982075211077	-0.756342673226975	0.737052979380791	0	0.317035452084857	-0.266322224715052	-1.78305218439481	-2.66975585313067	-0.943017129802945	0.247032530868868	-1.17636020052291	1.06373327838874	1.3204106561807	1.85709971883662	0.247032530868868	-0.709674059082982	-0.989685743946938	-1.17636020052291	-2.03972956218677	-1.2230288146669	-1.03635435809093	-0.266322224715052	1.46041649861268	2.90714353707645	0.783721593524784	1.69375956933264	1.08706758546074	0.877058821812769	1.08706758546074	0.433706987444838	1.06373327838874	-0.686339752010985
YCR042C	-0.575345563310473	-2.33308602863660	0.984895973327323	2.13038975971963	-0.239597384540314	0.175150365705176	0.175150365705176	-0.456846206097476	-1.91833827839111	-0.69384492052347	-1.38509117093262	0.352899401524671	0.96514608045849	1.63664243799881	1.73539190234297	0.589898115950666	-0.516095884703974	-0.772844491998802	-1.10859267076896	0.846646723245493	0.0566510084921784	0.510898544475334	0.234400044311674	0.451648865868836	-0.733344706261136	-1.46409074240795	-0.121098027327317	0.708397473163663	0.254149937180507	1.51814308078581	0.570148223081833	0.728147366032496	-0.654345134785804	-0.022348562983153	-0.377846634622144	0.0961507942298442	-0.575345563310473	-4.05132670822506	-0.022348562983153	0.135650579967510	0.668897687425997	0.866396616114326	0.925646294720824	0.649147794557164	0.194900258574008	-0.0618483487208187	0.234400044311674	0.530648437344167	-1.26659181371962
YCR044C	-0.499486989470587	-0.338065255098803	-0.634005101447074	2.7020440755698	-0.0959326535411262	0.25381443759774	0.334525304783632	-0.0959326535411262	-0.741619591028264	0.0654890808306581	0.388332549574227	-1.01065581498124	-0.230450765517613	0.388332549574227	1.24924846622374	-0.203547143122316	0.280718059993037	-0.768523213423561	-0.230450765517613	0.0654890808306581	-0.0152217863552340	0.0654890808306581	-2.11370433318843	-1.84466810923546	-1.97918622121194	-0.284258010308208	0.146199948016550	-0.176643520727018	0.334525304783632	0.200007192807145	-0.607101479051777	0.791886885503688	1.00711586466607	1.24924846622374	1.30305571101434	-0.257354387912911	1.54518831257201	0.0654890808306581	-2.54416229151319	0.469043416760119	1.00711586466607	-1.09136668216713	0.953308619875472	0.549754283946011	0.469043416760119	0.442139794364822	-0.499486989470587	-0.956848570190643	-1.57563188528248
YCR046C	-0.709871519604825	-1.23458645363633	-1.75930138766784	-0.161305906753705	0.0533502026228206	-0.209007264392932	0.29185699081896	0.124902239081662	0.458811742556257	0.00564884498359277	0.888123961309308	-0.352111337310616	0.315707669638574	0.458811742556257	-0.399812694949844	0.124902239081662	0.244155633179732	-0.161305906753705	0.00564884498359277	-0.304409979671388	-0.4952154102283	-0.113604549114477	0.864273282489694	-0.352111337310616	-0.232857943212546	-0.0897538702948629	-2.26016564287973	0.00564884498359277	-1.78315206648745	0.864273282489694	-1.95010681822475	1.57979364707811	-0.328260658491002	1.43668957416043	-1.25843713245594	1.03122803422699	0.434961063736643	1.3889882165212	-1.32998916891479	1.67519636235657	-2.3794190369778	-1.85470410294629	0.196454275540504	2.15220993874885	1.86600179291348	1.62749500471734	-0.161305906753705	1.10278007068583	0.673467851932783
YCR047C	-0.0270433158868919	-5.12574848810013	-1.27207597421803	-0.145617854775572	0.269393031334808	-1.13373901218124	-1.07445174273690	-0.283954816812365	-0.0270433158868919	0.0717687998536747	0.901790572074433	0.526304532260281	0.447254839667827	0.229868185038581	0.0717687998536747	0.348442723927261	0.387967570223488	0.467017262815941	-0.323479663108591	0.229868185038581	0.131056069298015	0.447254839667827	2.1863480767018	2.30492261559048	1.47490084336972	0.0124815304093347	0.091531223001788	0.961077841518774	-0.461816625145385	0.308917877631034	-0.778015395515198	1.09941480355557	-0.106093008479345	0.308917877631034	-1.39065051310671	-0.422291778849158	-2.08233532329068	0.723928763741414	-0.0863305853312318	0.526304532260281	-0.106093008479345	-0.936114780700104	-1.21278870477369	0.0717687998536747	-0.145617854775572	-0.165380277923685	-1.21278870477369	1.69228749799897	2.4827844239235
YCR048W	0.763889761882359	-3.76488525499162	-1.22767997445379	0.436508435361348	-0.873016870722696	-0.873016870722696	-0.873016870722696	-0.545635544201685	0.245535994890758	-0.491071989781516	1.0367075339832	-0.654762653042022	0.463790212571432	0.327381326521011	0.0272817772100842	0.572917321411769	0.90029864793278	-0.0272817772100842	0.572917321411769	0.327381326521011	0.327381326521011	0.409226658151264	0.572917321411769	0.982143979563033	1.36408886050421	1.47321596934455	-0.572917321411769	-1.66418840981514	-0.327381326521011	0.627480875831937	-0.654762653042022	1.60962485539497	0.109127108840337	1.44593419213446	-0.136408886050421	0.572917321411769	0.109127108840337	0.982143979563033	-1.33680708329413	1.14583464282354	-1.50049774655463	-3.90129414104205	-0.136408886050421	0.436508435361348	0.109127108840337	-9.46526787854043e-18	1.00942575677312	-1.17311642003362	1.44593419213446
YCR051W	-2.28883776470383	-3.63592112476038	-1.32300441221046	0.0749122821878519	0.481578956921905	-0.560504397084106	-0.713004400109376	-1.01800440615992	0.227412285213122	-0.66217106576762	1.04074563468123	0.0240789478460953	0.989912300339471	0.456162289751027	0.100328949358730	0.456162289751027	0.761162295801566	0.100328949358730	0.329078953896635	-0.153837722350053	-0.153837722350053	0.0240789478460953	1.57449564526967	2.56574566493393	2.31157899322514	1.04074563468123	0.303662286725757	1.21866230487738	-0.66217106576762	0.989912300339471	-0.535087729913228	1.04074563468123	-0.153837722350053	0.303662286725757	-2.06008776016593	0.303662286725757	-2.21258776319120	0.125745616529609	-0.585921064254984	0.608662292776296	-0.865504403134646	-0.484254395571471	-1.27217107786870	0.0494956150169736	-1.11967107484343	-0.077587720837418	-0.280921058204444	0.0749122821878519	1.37116230790265
YCR052W	0.644195490882289	0	0	0.644195490882289	-0.0182228997420796	-0.751614689361916	-0.0182228997420796	0.0527504992533884	-0.0182228997420796	-0.231143096728484	0.762484489208069	-0.515036692710356	0.218355096909480	0.336644095235260	-0.183827497398172	0.336644095235260	0.289328495904948	-0.278458696058796	-0.183827497398172	-0.302116495723952	-0.136511898067860	0.360301894900416	1.25929828217634	1.30661388150666	1.61416527715368	1.80342767447493	-1.74524227529847	1.47221847916275	-1.57963767764238	0.786142288873225	-2.57326526357893	1.44856067949759	-0.940877086683164	1.25929828217634	-1.91084687295456	0.738826689542913	-0.704299090031604	1.37758728050212	-2.57326526357893	1.37758728050212	-2.99910565755174	-2.57326526357893	-1.15379728366957	1.51953407849306	0.999062485859629	1.35392948083697	-0.680641290366448	-0.373089894719420	0.00543489992307639
YCR054C	-0.504328192356667	-1.68190497781800	-1.22693212888976	1.23527387707484	0.700011701865147	-0.771959279961515	-0.236697104751820	0.0309339828530278	0.37885439673933	-0.879011715003454	0.37885439673933	-0.397275757314728	0.432380614260299	0.673248593104662	-0.504328192356667	0.271801961697391	0.0309339828530278	-0.504328192356667	0.298565070457875	-0.557854409877637	0.753537919386116	0.432380614260299	1.69024672600308	1.52966807344017	0.860590354428055	0.753537919386116	-1.46780010773412	0.88735346318854	0.352091287978845	0.94087968070951	-1.41427389021315	0.83382724566757	-1.06635347632685	0.753537919386116	-1.46780010773412	0.298565070457875	0.37885439673933	0.700011701865147	-1.60161565153654	0.37885439673933	-0.343749539793759	-2.75242932823739	0.352091287978845	0.137986417894967	0.0309339828530278	-0.0761184521889112	1.58319429096114	1.34232631211678	-0.263460213512304
YCR055C	-0.696013249515811	-1.82148148277542	-0.671546548792776	0.429454983743798	0.869855596758428	-1.79701478205239	-1.43001427120686	-0.524746344454566	0.380521582297729	-0.108812432162971	0.649655290251113	0.380521582297729	0.209254677236483	0.160321275790413	0.209254677236483	0.649655290251113	0.796455494589323	0.380521582297729	-0.524746344454566	0.0379877721752385	-0.157745833609041	0.453921684466834	2.58252464737088	1.77512352351072	0.869855596758428	0.258188078682553	0.404988283020763	0.380521582297729	-0.133279132886006	0.478388385189868	0.258188078682553	1.21238940688092	-0.353479439393321	0.453921684466834	-0.989613658192231	0.331588180851658	-3.11821662109628	0.943255698927533	1.18792270615788	0.723055392420218	-0.0598790307169014	-1.82148148277542	-1.89488158494453	-0.671546548792776	-0.255612636501181	-1.62574787699114	-0.573679745900636	1.26132280832699	0.820922195312358
YCR056W	0.211683388560837	-2.06112773072393	-1.21439417648059	0.657332627636282	0.545920317867421	-1.45950125797208	-0.83559232326646	0.34537816028347	0.323095698329698	-0.0557061548844307	0.34537816028347	-0.167118464653292	0.0557061548844307	0.144836002699520	-0.100271078791975	0.412225546144787	0.657332627636282	0.412225546144787	-0.568202779821193	0.077988616838203	-0.100271078791975	0.590485241774965	2.35079973612297	1.88286803509376	1.08069940475796	1.05841694280418	-1.05841694280418	1.10298186671173	-0.323095698329698	0.969287094989094	-1.1252643286655	1.5263486438334	-0.144836002699520	0.612767703728737	-0.947004633035321	0.479072932006104	0.077988616838203	1.39265387211077	-0.902439709127777	0.612767703728737	-1.34808894820322	-3.17525082841255	-1.61547849164849	-0.144836002699520	-0.701897551543826	-0.857874785220232	0.211683388560837	1.14754679061927	0.63505016568251
YCR057C	-0.410740722336569	-1.10984187858292	-1.62852983321732	0.265808783708292	0.852151688947171	-1.67363313362031	-1.08729022838143	-0.636257224351522	0.401118684917264	-0.0724659693141384	0.626635186932217	0.153050532700815	0.333463734312778	0.265808783708292	0.220705483305301	0.581531886529227	0.604083536730722	0.265808783708292	-0.410740722336569	0.085395582096329	-0.365637421933578	0.581531886529227	2.13759575043241	1.73166604680549	0.874703339148666	0.626635186932217	0.536428586126236	0.874703339148666	-0.117569269717129	-0.83922207616498	0.265808783708292	1.28063304277558	-0.297982471329092	0.446221985320255	-1.10984187858292	0.153050532700815	-3.31990359832947	1.32573634317857	0.378567034715769	0.626635186932217	0.220705483305301	-1.58342653281433	-1.7187364340233	-0.455844022739559	-0.365637421933578	-0.703912174956008	-0.523498973344045	1.66401109620100	0.942358289753152
YCR058C	-0.73882634781475	0	0	-0.73882634781475	0.0747814502897654	-1.05377130191972	-0.922544237709317	-0.817562586340993	-0.660090109288506	0.573444294289307	-0.817562586340993	0.494708055763063	0.442217230078901	0.967125486920524	0.809653009868037	0.206008514500171	0	0.0485360374476843	-0.765071760656831	1.12459796397301	0.0747814502897654	0.625935119973469	-0.0302002010785591	0.41597181723682	-0.0826910267627214	0.967125486920524	1.01961631260469	-1.21124377897221	0.389726404394739	-1.68366121012967	1.07210713828885	0.0485360374476843	-0.73882634781475	0.127272275973928	0.389726404394739	0.0747814502897654	1.70199704649880	0.730916771341794	0.494708055763063	0	0.835898422710118	1.20333420249925	1.20333420249925	-2.70723231097083	-1.76239744865591	-1.94611533855048	-0.108936439604803	1.72824245934088	1.64950622081463
YCR061W	0.5469391400643	-0.112470783499653	-1.65109393848221	-0.288313429783373	0.107332524354998	0.72278178634802	1.66793601012302	1.31625071755558	0.63486046320616	0.766742447918951	0.261194839853254	0.393076824566044	0.349116162995114	-0.88178236099093	-0.70593971470721	-0.727920045492675	-0.771880707063605	-1.23346765355837	-0.66197905313628	0.349116162995114	-0.66197905313628	-0.552077399208954	-0.925743022561861	-3.18971709346476	-2.70614981618453	-0.00256912957232709	0.986545755773602	0.305155501424184	-0.88178236099093	-0.200392106641513	-0.156431445070583	-0.420195414496164	0.195253847496859	-0.0465297911432573	1.11842774048639	0.59089980163523	-0.0465297911432573	0.766742447918951	-0.727920045492675	0.876644101846276	1.79981799483581	0.766742447918951	0.854663771060811	0.305155501424184	0.45901781692244	0.72278178634802	1.14040807127186	-1.67307426926767	-1.32138897670023
YCR062W	0.624135575622883	0.328670131797803	-0.62104022335424	0.286460782679935	-0.304470104970225	0.666344924740752	0.202042084444198	1.02512439224263	0.434193504592475	0.940705694006898	0.307565457238869	-0.0090046611451453	0.244251433562066	0.202042084444198	-0.304470104970225	-0.895400992620386	-0.557726199677437	-0.937610341738254	-0.726563596148911	0.138728060767395	-0.241156081293423	-0.304470104970225	-1.10644773820973	-1.33859915835801	-1.48633188027055	-1.14865708732760	1.08843841591944	-2.41493756086365	1.36279918518558	-3.11139182130849	1.13064776503731	-1.10644773820973	-0.874296318061451	-0.874296318061451	1.13064776503731	-1.06423838909186	2.10146279474828	-0.4733075014417	0.919601019447963	-1.19086643644547	1.72157865268747	1.15175243959624	2.62907965872164	0.961810368565832	0.750763622976489	1.04622906680157	0.624135575622883	-1.50743655482948	-1.31749448379907
YCR064C	-1.01498467407406	-2.88409707610777	-0.0928892224040994	-0.0928892224040994	-0.790691185830017	0.0815612684523799	-0.167653718485448	0.00679677237103165	-0.890377180605148	0.679677237103166	-0.740848188442451	0.206168761921294	0.405540751471556	0.704598735796949	0.405540751471556	0.0815612684523799	-0.0679677237103166	-0.0181247263227511	-0.466711702810841	0.928892224040994	0.505226746246687	0.0815612684523799	-0.516554700198406	-1.58817914403106	-1.41372865317459	0.280933258002642	1.30271470444773	-1.98692312313159	1.65161568616069	-0.765769687136234	0.679677237103166	-0.267339713260579	0.53014824494047	-0.267339713260579	0.679677237103166	-1.11467066884919	1.57685119007935	0.405540751471556	0.156325764533728	0.156325764533728	1.77622317962961	1.62669418746691	1.97559516917987	-1.03990617276784	-1.36388565578702	-1.08974917015541	1.57685119007935	-0.267339713260579	-0.691005191054886
YCR065W	2.14135933140170	2.58520472009223	-0.632674347914137	-1.11350685232888	-2.22312032405521	-0.410751653568871	1.01325230181326	1.23517499615852	0.347484218777457	0.144055082294296	-1.26145531522573	-0.854597042259404	-0.780622810810982	-1.09501329446678	0.347484218777457	1.45709769050379	1.23517499615852	0.717355376019568	0.199535755880613	0.532419797398513	-0.70664857936256	-0.669661463638349	-0.651167905776243	0.939278070364835	0.79132960746799	0.365977776639563	0.421458450225879	-0.928571273707826	-0.74363569508677	-1.1689875259152	-0.614180790052032	0.014600177259557	1.56805903767642	1.08722653326168	1.54956547981432	0.95777162822694	0.181042198018507	-0.244309632809921	-1.20597464163941	-1.07651973660467	-0.133348285637287	0.328990660915351	-0.54020655860361	-0.54020655860361	-0.817609926535193	-0.521713000741504	-1.96421051398574	-0.0778676120509708	1.36462990119326
YCR068W	-1.34930597005440	-1.08495607091052	-1.34930597005440	0.549206941978921	-0.988828834858198	1.07790674026668	0.0926025707304016	-0.0756200923611584	-0.772542553740478	0	-0.195779137426558	0.405016087900441	0.0205071436911616	1.12597035829284	0.477111514939681	-0.00352466532191839	-0.412065418544278	-0.291906373478878	-0.772542553740478	0.789525032109721	0	0.308888851848121	-1.34930597005440	-1.01286064387128	-0.748510744727398	-0.243842755452718	1.75079739263292	-2.14235566748604	1.4143520664498	-1.58962406018520	1.5345111115152	-1.06092426189744	0.236793424808881	-1.13301968893668	0.813556841122801	-0.388033609531198	1.5345111115152	-0.171747328413478	0.789525032109721	-0.388033609531198	2.15933814585528	1.91902005572448	2.27949719092068	-1.18108330696284	-0.700447126701238	-1.22914692498900	1.99111548276372	-0.243842755452718	-0.0756200923611584
YCR072C	-2.43003313917069	-0.645434103970447	-1.91343868161272	0.739978304935003	0.998275533713985	-1.32639952529685	-1.25595482653895	-0.152321212665117	0.105976016113865	-0.0583949476545785	1.11568336497716	0.270346979882308	0.693015172429733	0.176420714871769	-0.269729043928291	0.0590128836085952	0.552125774913925	-0.316692176433561	-0.457581573949369	0.105976016113865	0.458199509903386	0.387754811145482	2.97072709893530	2.57154047264051	0.340791678640212	1.18612806373506	-1.30291795904422	0.857386136198176	-0.786323501486256	0.857386136198176	-0.880249766496795	1.11568336497716	-1.09158386277051	0.411236377398116	-1.49077048906530	-0.645434103970447	-0.246247477675656	1.67924095504039	-0.434100007696734	0.763459871187637	-0.880249766496795	-1.74906771784428	0.0590128836085952	-0.152321212665117	-0.950694465254699	-0.786323501486256	-0.85676820024416	1.56183312377722	0.998275533713985
YCR083W	-2.17668275611296	-3.11944103072512	-0.448292585990653	0.258776119968471	-0.134039827786598	0.573028878172526	0.0754620110161053	0.232588390118133	-0.99823491284775	1.04440801547861	-0.710169884494032	0.442090228920836	-0.212603017337612	0.730155257274553	0.258776119968471	0.180212930417457	-0.00310117853490844	-0.474480315840991	-0.657794424793357	0.363527039369822	0.311151579669147	0.311151579669147	0.599216608022864	1.04440801547861	0.599216608022864	-0.579231235242343	0.992032555777932	-3.14562876057546	1.22772212443097	-2.51712324416735	0.599216608022864	-0.657794424793357	-0.526855775541667	-0.631606694943019	-0.0816643680859222	-0.893483993446398	2.09191720949213	0.494465688621512	0.65159206772354	-0.212603017337612	0.756342987124891	1.41103623338334	1.33247304383233	-0.448292585990653	-0.710169884494032	0.468277958771174	2.03954174979145	2.1442926691928	0.756342987124891
YCR085W	-0.481324699088801	-2.20764792842622	-0.481324699088801	0.184029045551662	-0.157639093588035	-0.0857089590323095	0.112098910995936	-0.211586694504829	-0.840975371867429	0.81341772291426	-0.0857089590323095	0.453767050135633	-0.247551761782692	0.615609852886016	-0.373429497255212	-0.301499362699486	-0.175621627226967	0.0581513100791418	-0.445359631810938	0.759470121997467	0.309906781024182	0.525697184691359	-1.12869591009033	-0.679132569117046	-0.0497438917544466	0.309906781024182	1.73052693849976	-0.337464429977349	1.37087626572113	-2.67519380303843	0.309906781024182	-2.09975272659263	0.327889314663113	-0.840975371867429	0.687539987441741	-1.47036404923003	2.12614267855625	1.20903346297075	1.01122559294251	-0.337464429977349	2.35991561586236	0.54367971833029	1.82043960669442	-1.740102053814	-1.05676577553461	-0.373429497255212	-1.29053871284071	-0.0137788244765838	-1.00281817461781
YCR087W	-2.98443881490273	-2.98443881490273	0.452970886673933	0.814803486839897	0.0911382865079685	-0.296539499384136	-1.07189507116835	-0.658372099550101	-1.38203729988203	0.323744958043231	-0.399920242288698	0.401280515221652	0.401280515221652	1.43508794426727	0.840648672566038	0.427125700947793	0.0136027293295475	-0.296539499384136	-0.219003942205715	0.737267929661476	-0.0122424563965928	0.814803486839897	1.09910052982744	2.18459833032533	1.48677831571955	-0.865133585359223	0.349590143769372	-0.942669142537644	1.20248127273200	-0.270694313657996	0.323744958043231	-0.270694313657996	-0.684217285276241	-0.399920242288698	-0.916823956811504	-1.07189507116835	-0.141468385027294	0.349590143769372	-0.710062471002382	0.323744958043231	-0.219003942205715	2.23628870177762	-0.710062471002382	-0.374075056562557	-0.839288399633083	0.427125700947793	-2.10570250021396	1.17663608700586	1.87445610161165
YCR089W	0.145918617865397	-0.766072743793336	-0.638393953161113	-0.054719481699524	3.28316890197144	2.53533598541128	0.27359740849762	-0.875511707192384	-1.25854807908905	-0.528954989762065	-1.03967015229096	-0.401276199129843	-0.419516026363017	0.237117754031271	0.474235508062541	-0.255357581264445	-0.419516026363017	-0.565434644228415	-0.401276199129843	0.510715162528891	-0.528954989762065	-0.291837235730795	-1.07614980675731	0.237117754031271	-0.893751534425559	0.218877926798096	0.0911991361658733	-1.75102341438477	4.39579836319509	-0.674873607627463	0.711353262093812	-0.419516026363017	0.0911991361658733	-0.601914298694764	-0.127678790632223	-1.16734894292318	1.49566583312032	-2.02462082288239	0.27359740849762	1.56862514205302	1.02143032505778	0.565434644228415	1.75102341438477	-1.2950277335554	-0.893751534425559	-1.07614980675731	0.310077062963969	-0.200638099564921	-0.674873607627463
YCR090C	-1.77044508320178	-1.91270964899088	0.164353011530044	-0.0632702937325228	-0.404705251626374	-0.148629033205986	-0.233987772679448	-0.0917232068903437	0.790317101002105	-0.746140209520225	-0.831498948993687	-0.262440685837269	0.93258166679121	-0.689234383204583	1.01794040626467	-0.148629033205986	0.477335056266074	-0.60387564373112	1.07484623258031	1.53009284310545	-0.689234383204583	-0.0917232068903437	0.989487493106851	0.818770014159925	0.107447185214403	-0.660781470046762	0.534240882581716	-0.546969817415478	-0.575422730573299	0.619599622055179	-0.0917232068903437	0.534240882581716	0.420429229950433	-0.347799425310732	-0.859951862151508	-0.632328556888941	-1.82735090951742	0.107447185214403	-1.88425673583306	0.591146708897358	-0.148629033205986	1.58699866942109	-0.660781470046762	1.30246953784288	0.534240882581716	1.33092245100070	0.505787969423895	-0.88840477530933	-0.233987772679448
YCR091W	-0.194159992531633	-1.29190003614396	-0.17304960707755	0.460261956544944	-0.553036545251047	0.776917738356191	0.523593112907194	-0.405263847072465	-1.46078311977662	-0.0252769088989680	-0.743030014337795	0.333599643820445	-0.0252769088989680	0.988021592897023	0.861359280172524	0.122495789279614	0.185826945641863	-0.637478087067379	-0.257491148893883	0.755807352902108	-0.363043076164298	0.206937331095947	-1.03857541069496	-0.278601534347966	-1.08079618160313	-1.20745849432762	0.755807352902108	-1.39745196341437	1.7691058546981	-0.595257316159213	0.924690436534773	-1.03857541069496	-0.278601534347966	-0.341932690710215	0.50248272745311	-0.51081577434288	0.988021592897023	-1.08079618160313	-0.17304960707755	-0.91191309797046	1.41022930197869	1.89576816742260	2.52907973104509	-0.109718450715301	0.0169438620091983	-0.299711919802049	1.47356045834093	-0.215270377985716	-3.10739318519511
YCR096C	-0.561620388932848	-2.15745100554164	0.656250344794913	1.64314559453982	0.467270403354399	-0.0996694209671456	-0.183660506051819	-0.456631532577007	0.635252573523745	-0.28864936240766	0.404277089540894	0.488268174625567	0.278290461913884	-0.309647133678829	-0.0786716496959772	-0.582618160204017	-0.204658277322987	0	-0.309647133678829	-0.0366761071536406	0.467270403354399	-0.0786716496959772	-0.351642676221165	-0.309647133678829	-0.351642676221165	-0.66660924528869	-1.06556689944089	-0.057673878424809	-0.0156783358824723	0.0473149779310326	-1.21255129833907	0.509265945896735	-0.498627075119343	-0.246653819865324	-1.02357135689855	-0.309647133678829	-0.498627075119343	-0.750600330373363	-1.77949112266061	1.16019685530295	-2.45141980333800	2.29407650394604	-0.435633761305838	2.1890876475902	2.56704753047123	3.40695838131796	-0.0366761071536406	-0.120667192238314	-0.855589186729204
YCR097WA	-0.786892348743703	-1.87598759786842	-0.167602893359062	1.24181448786116	0.665234650089249	0.942847164572019	0.131364429930075	0.00323557709187378	-0.231667319778162	0.0245903858982407	0.216783665155543	0.0245903858982407	0.131364429930075	-0.103538466939961	-0.31708655500363	-0.0394740405208601	-0.188957702165429	-0.231667319778162	-0.573344260680033	-0.124893275746328	-0.060828849327227	0.174074047542809	0.216783665155543	0.366267326800112	0.131364429930075	-1.14992409845194	-0.0394740405208601	-1.91869721548115	1.92516836966490	-2.11089049473845	1.09233082621659	-0.936376010388271	-0.082183658133594	0	0.79336350292745	-1.81192317144932	1.09233082621659	0.750653885314716	0.750653885314716	0.259493282768277	1.32723372308662	0.323557709187378	2.20278088414767	-1.38482699532198	-0.5306346430673	-0.658763495905501	-2.68747033251036	-2.68747033251036	0
YCR097WB	-0.71698576440448	-2.32116609862879	1.31648226489394	1.42945271096607	1.02275910510639	0.751630034533267	0.096401447314888	-0.0391630879716732	-0.197321712472661	-0.42326260461693	0.0512132688860342	0.616065499246706	0.525689142388998	-0.197321712472661	0.0286191796716074	-0.897738478119894	-0.310292158544796	0	-0.604015318332345	-0.558827139903491	0.503095053174572	-0.242509890901515	0.0286191796716074	0.503095053174572	-0.400668515402503	-0.85255029969104	1.27129408646509	-1.12367937026416	2.67212761775955	-0.287698069330369	0.706441856104413	-1.34962026240843	1.51982906782378	0	2.10727538739888	-0.581421229117918	0.751630034533267	-2.77304788291732	0	-0.581421229117918	1.63279951389591	0.751630034533267	0	-2.34376018784321	-0.649203496761199	-0.897738478119894	0	0	0
YCR098C	-0.189929820758170	0	0	0.124127363172662	0.168992675162781	0.348453923123257	0.326021267128198	-0.178713492760641	0.247506971145490	-0.0441175567902836	0.0680457231850137	-0.0441175567902836	0.0343967391924245	0.370886579118317	-0.223578804750760	0.0119640831973650	0.370886579118317	-0.2011461487557	-0.683448252649479	-0.425472708706295	-0.0441175567902836	-0.100199196777932	-1.92846066037528	-2.29859948429376	-1.55832183645680	-1.31156262051114	-1.52467285246421	-1.05358707656796	-0.705880908644538	-0.672231924651949	-0.425472708706295	-0.403040052711235	-0.829260516617365	0.382102907115846	0.516698843086203	0.853188683012095	1.29062547491576	0.999000946979982	1.36913977089846	1.25697649092317	1.02143360297504	0.527915171083733	1.55981734685647	0.931702978994804	0.841972355014566	1.21211117893305	-0.324525756728527	2.43469093066379	1.43643773888364
YCR101C	0.543851195032929	-2.49360707325299	-1.55900452916502	-1.81212605152218	0.680147399379092	0	1.03062335341208	-0.27392603104405	0.0765499229889409	-0.0208045086868899	0.0765499229889409	0.0181372639834424	0.0376081503186086	0.193375240999938	0.096020809324107	-0.332338690049548	0.154433468329605	0	-0.371280462719881	-0.118158940362721	0.134962581994439	-0.176571599368219	-0.643872871412207	-0.565989326071542	-0.176571599368219	-0.838581734763868	0.407554990686765	-0.974877939110031	0.407554990686765	-0.682814644082539	1.71210437514290	-0.118158940362721	1.49792462545607	-0.351809576384714	1.30321576210441	-0.27392603104405	0.446496763357098	-0.682814644082539	-0.0792171676923883	-0.312867803714382	0.660676513043925	0.641205626708759	0.48543853602743	0.0376081503186086	0.096020809324107	-0.118158940362721	-1.83159693785734	0	-3.77868557137396
YCR106W	0.0143203498780317	-2.6732293945787	-1.09623739576525	1.10266694060844	-0.274424663989220	0.0143203498780317	-0.585380832769338	-0.385480438553548	-0.629803142595069	0.214220744093822	-0.985181621200918	0.680654997263998	0.369698828483880	0.525176912873939	1.25814502499850	-0.0301019599476994	0.525176912873939	-0.163368889424893	-0.207791199250624	0.658443842351133	-0.385480438553548	0.0809538146166284	-0.918548156462321	-0.252213509076355	-1.29613778998104	-0.296635818902086	1.12487809552131	-1.45161587437109	2.16880237642599	-0.518747368030741	0.947188856218385	-1.05181508593951	-0.141157734512027	-0.607591987682203	1.25814502499850	1.88005736255874	1.63573465851722	-0.496536213117876	0.636232687438267	-0.341058128727817	1.72457927816868	1.05824463078271	2.36870277064178	-1.962472437367	-1.962472437367	-2.58438477492724	-0.252213509076355	-0.47432505820501	-1.27392663506817
YCR107W	-0.444446327166893	-0.691896559935156	-1.01358186253390	-1.53322735134725	-0.147506047844978	0.273159347861070	-0.0732709780144987	0.273159347861070	-0.0485259547376724	0.619589673736638	-1.40950223496312	0.297904371137896	0.495864557352506	-0.246486140952283	0.421629487522027	0.644334697013464	-0.0732709780144987	0.223669301307417	-1.21154204874851	0.817549859951248	-0.246486140952283	0.248414324584243	-1.11256195564120	-0.964091815980246	-0.592916466827851	-0.716641583211982	0.891784929781727	-0.790876653042461	0.520609580629333	-0.840366699596114	0.817549859951248	-0.543426420274198	0.396884464245201	-0.790876653042461	2.20327116345352	-0.790876653042461	0.00096409181598024	-0.098016001291325	0.0504541383696328	-0.271231164229109	0.792804836674422	3.73746260661675	1.85684083757795	-0.741386606488809	-1.18679702547168	-0.617661490104677	0.273159347861070	1.48566548842556	-3.80976949281527
YCRX09C	-0.572913324395774	-2.56588639163525	-0.792140361792117	-0.652632247085353	-0.234107902965064	0.144556979810437	0.423573209223963	0.264135363844805	-1.03129712986085	0.802238091999463	-0.692491708430143	0.204346171827621	-0.0945997882583004	0.862027284016648	0.184416441155226	0.24420563317241	-0.234107902965064	0.204346171827621	-0.652632247085353	0.503292131913542	0.00504886510367335	0.264135363844805	-0.154388980275485	0.842097553344253	0.0847677877932523	-0.692491708430143	0.403643478551568	-1.21066470591241	1.49977866553328	-1.25052416725720	0	-0.732351169774932	0.503292131913542	-1.40996201263635	0.762378630654674	-1.01136739918846	2.39661654579104	0.164486710482831	1.08125432141299	-1.21066470591241	1.10118405208538	1.43998947351610	1.4200597428437	-0.194248441620274	-0.692491708430143	-1.62918905003270	1.12111378275778	-3.20363777315188	-1.58932958868791
YCRX12W	1.08596908040036	-1.71377875876099	-2.29390668939802	-2.3695755499159	1.13641498741228	-0.376962222945209	-0.780529479040539	-0.780529479040539	-0.0490638273677541	0.480618196257366	0.985077266376528	0.55628705677524	0.0518279866560783	-0.301293362427335	-0.0995097343796703	-0.603968804498832	0.127496847173953	0.55628705677524	-0.603968804498832	0.43017228924545	0.531064103269282	0.102273893667994	-0.931867200076287	-0.0742867808737122	2.59934629075785	-0.427408129957126	0.95985431287057	-0.553522897486916	0.884185452352695	-0.149955641391586	-0.0995097343796703	-0.351739269439251	0.858962498846737	-0.023840873861796	1.06074612689440	-0.679637665016706	0.783293638328863	-0.654414711510748	0.404949335739492	-1.23454264214778	0.0518279866560783	0.531064103269282	-0.023840873861796	0.304057521715659	-0.351739269439251	-1.08320492111204	-2.29390668939802	-3.35327073664826	-2.29390668939802
YCRX20C	2.01324443771984	-2.84281537269517	-1.05231287276562	-0.563994009148465	-0.346963403096398	-0.889539918226566	-0.184190448557347	-0.102803971287821	0.22274193779028	-0.0485463197748046	0.0328401574947207	0.683931975650923	-0.319834577339889	0.0599689832512292	1.11799318775506	0.331257240816314	-0.401221054609414	0.22274193779028	-0.238448100070364	0.711060801407432	-0.102803971287821	-0.12993279704433	0.656803149894415	0.358386066572822	0.0870978090077376	-0.591122834904974	1.06373553624204	-0.726766963687516	0.982349058972516	-0.211319274313855	0.846704930189974	-0.211319274313855	0.602545498381398	-0.672509312174499	1.06373553624204	-0.265576925826872	-0.672509312174499	-0.672509312174499	0.358386066572822	-0.591122834904974	1.00947788472902	1.14512201351157	0.494030195355364	-0.401221054609414	-1.16082817579165	-1.64914703940880	-1.16082817579165	-2.19172355453897	-3.05984597874724
YDL003W	2.46142407685375	3.2315533293942	-1.92538812116146	-1.32098288499048	-1.22349816947903	-0.755571535024072	1.27211054761407	1.42808609243239	0.579969067482782	0.248521034743855	-0.570350575552319	-0.667835291063768	-0.775068478126362	-0.892050136740101	0.638459896789651	1.18437430365377	0.570220595931637	-0.0439331117904931	-0.385129616080565	-0.0731785264439279	-0.570350575552319	-0.570350575552319	-0.95054096604697	1.84727036913162	1.84727036913162	-0.248651014364536	-0.726326120370638	-1.31123441343933	-1.18450428327445	-1.67192786083169	-0.95054096604697	0.83342932781255	1.09663805969346	1.4085891493301	0.940662514875144	1.06739264504003	-0.248651014364536	-0.190160185057667	-0.98953485225155	-0.853056250535522	-0.823810835882087	-0.112172412648508	-0.589847518654609	0.570220595931637	0.141287847681260	0.277766449397289	0	0.190030205436985	1.37934373467667
YDL018C	0.0440615120739557	-1.22550747988748	0	-0.646733380610943	-0.422691793794219	0.212092702186499	1.36964090073957	1.68703314872993	0.865547330401944	0.436134289003223	0.156082305482318	-0.964125628601303	-1.11348668647912	-0.422691793794219	-0.0866294135691333	0.510814817942131	0.772196669228309	-0.123969678038587	-0.235990471446949	-1.00146589307076	-0.217320339212222	-0.926785364131848	0.0440615120739557	0.660175875819947	1.94841500001611	-0.198650206977495	-1.35619840553057	-1.43087893446948	1.22027984286176	-2.38305567844055	-1.72960105022511	0.604165479115766	1.12692918168812	1.89240460331193	1.59368248755630	1.42565129744375	-0.161309942508041	-0.161309942508041	-1.35619840553057	-1.05747628977494	-0.945455496366576	-1.26284774435693	-0.348011264855311	0.809536933697763	0.809536933697763	0.846877198167217	-0.4787021904984	0.82820706593249	2.43383843811901
YDL019C	-1.8096076481543	0.87729661418425	-0.859691999852793	-2.43383793132386	-0.669708870192492	0.0902236484487146	1.31154376769351	-0.425444846343532	0.605892143240962	0.470189907769318	0.0902236484487146	-0.506866187626519	-0.371163952154875	0.00880230716572825	1.28440332059918	-0.859691999852793	-0.099759481211587	-0.588287528909505	0.198785436826030	0.225925883920359	0.0902236484487146	0.225925883920359	0.253066331014687	1.23012242641052	-1.18537736498474	-0.778270658569807	1.55580779154247	-0.832551552758464	1.14870108512754	0.253066331014687	1.7729313682971	-1.26679870626773	0.63303259033529	2.83140880497592	0.605892143240962	-1.18537736498474	0.823015719995592	-1.64676496558833	0	-0.91397289404145	2.09861673342905	1.14870108512754	0	-1.40250094173937	-1.64676496558833	-2.16243346038058	-0.642568423098163	-0.69684931728682	-0.561147081815176
YDL021W	-0.0696959619569194	-0.306278585113435	-1.08700124152994	-0.37725337206039	0.308836235093505	0.52176059593437	1.44443282624478	0.285177972777854	1.11321715382566	0.119570136568293	0.545418858250021	0.332494497409157	-0.0223794373256163	0.237861448146551	-0.99236819226733	-0.921393405320375	-0.353595109744738	-0.874076880689072	-0.613835995216905	-0.093354224272571	-0.117012486588223	-0.448228159007344	-0.211645535850829	-0.874076880689072	-0.803102093742117	-0.353595109744738	0.450785808987415	-0.850418618373421	0.900292792984794	-0.282620322797783	0.143228398883945	-0.448228159007344	-0.874076880689072	-0.448228159007344	-0.850418618373421	0.592735382881324	1.84662328561086	-0.235303798166480	0	-0.448228159007344	0.711026694459582	0.450785808987415	0	0.711026694459582	0.285177972777854	1.16053367845696	0	0.332494497409157	-1.89138216026209
YDL022W	-0.75654628584598	-0.39818225570841	0	1.39363789497944	1.87742933566515	2.55832099292654	0	0.300627603059850	-0.720709882832223	-0.0039818225570841	0.193118394018579	-0.792382688859736	-0.935728300914764	-0.254836643653383	-0.344427651187775	-0.39818225570841	-0.219000240639626	-0.792382688859736	0.0856091849773082	-0.559446069270316	0.175200192511701	-0.254836643653383	0.64107343169054	-2.22583880941001	-2.70963025009573	0.175200192511701	-0.666955278311587	0.408136812101121	-0.953646502421643	0.336464006073607	0.587318827169905	1.44739249950007	0.0318545804566728	0.53356422264927	-0.111491031598355	0.336464006073607	-0.236918442146504	0.0856091849773082	-0.9894829054354	0.121445587991065	-0.720709882832223	-0.523609666256559	0.569400625663027	1.37571969347256	1.10694667086938	1.32196508895192	0	0.193118394018579	-1.88539298077932
YDL023C	-0.108858610600048	0.267696331727162	-0.34848448299009	0.61001900657008	1.67121929858312	2.74953572433832	2.08200650839463	-0.0746263431157561	-0.331368349247944	-0.00616180814717253	-0.280019948021507	-0.7250394253173	-1.17005890261309	-0.502529686669403	-0.245787680537215	-0.981781431449488	-0.553878087895841	-0.63945875660657	0.147883395532140	-0.125974744342194	-0.297136081763653	-0.793503960285884	0.575786739085788	-2.50511733450047	-2.83032387560124	-0.125974744342194	0.438857669148621	0.0451865930792651	-0.177323145568631	0.130767261789995	0.712715809022955	1.17485142006089	0.216347930500724	0.473089936632912	-1.32410410629241	0.250580197985016	0.130767261789995	-0.399832884216528	-0.7250394253173	-0.160207011826486	-0.553878087895841	0.764064210249393	1.17485142006089	0.918109413928706	0.746948076507247	0.883877146444414	2.16758717710536	0.301928599211454	-1.70065904861962
YDL024C	-2.07673360458850	-2.07673360458850	-0.671041867454195	0.0489465832731295	0.100374329753653	4.11173855523446	0	-0.311047642090533	-0.10533665616844	-0.396760552891405	0.0660891654333039	-0.242477313449835	0.168944658394350	-0.191049566969312	-0.10533665616844	-0.225334731289661	-0.0367663275277424	-0.362475388571056	-0.242477313449835	-0.516758628012626	-0.242477313449835	-0.311047642090533	-0.396760552891405	-0.80818252473559	-0.773897360415241	-0.10533665616844	-0.92818059985681	-0.10533665616844	1.38606799176673	0.117516911913827	1.78034738145074	-0.10533665616844	0.357513062156269	-0.156764402648963	-0.00248116320739366	-0.65389928529402	0.683222123199582	0.271800151355397	1.24892733448534	-0.191049566969312	1.16321442368447	-0.0710514918480912	1.00893118424290	-0.722469613934718	-0.842467689055939	-0.568186374493149	4.36887728763708	1.95177320305249	-0.979608346337334
YDL026W	-1.75769037050207	-1.64255781348228	0	-1.02084200557544	-0.00767550380131908	0	1.09759704358863	0.98246448656884	-0.49123224328442	0.314695655854082	-1.27413363101897	-0.353073174860677	-0.260967129244848	0.0614040304105525	0.936411463760926	0.176536587430339	-0.00767550380131908	-0.790576891535864	-0.307020152052763	0.637066815509483	0.0844305418145097	0.268642633046167	-0.514258754688378	-0.260967129244848	-0.283993640648806	-0.606364800304206	1.28180913482028	-2.19519408717725	0.844305418145098	-1.84979641611790	0.82127890674114	-1.06689502838335	0.82127890674114	-0.790576891535864	0.867331929549055	-1.27413363101897	1.67325982868756	-0.606364800304206	0.844305418145098	-1.22808060821105	0.429828212873868	2.24892261378649	1.90352494272713	0.0614040304105525	0.24561612164221	0.107457053218467	1.8114188971113	-1.82676990471394	-0.307020152052763
YDL027C	-1.55438532473897	-1.00104427062477	-0.246488287741778	-1.12680360110527	0.709282623910015	2.01717966090720	2.21839458967600	0.985953150967113	0.181093435891919	-0.0452733589729797	-1.95681518227657	-1.02619613672087	-0.372247618222277	-0.648918145279375	0.658978891717815	0.457763962949017	-0.422551350414477	-0.674070011375475	-0.598614413087175	0.130789703699719	-0.598614413087175	0.00503037321921997	-0.171032689453479	-0.296792019933978	0.130789703699719	-0.573462546991076	1.94172406261891	-1.35317039597017	-1.05134800281697	-1.30286666377797	-0.246488287741778	-0.296792019933978	0.382308364660717	0.357156498564617	1.43868674069691	0.382308364660717	0.332004632468517	-0.296792019933978	-1.62984092302727	-0.749525609663774	-0.0955770911651792	1.08656061535151	-0.171032689453479	1.01110501706321	1.01110501706321	1.51414233898521	0.960801284871013	0.432612096852917	-1.37832226206627
YDL029W	-0.323783811348948	-0.702794961757417	-0.513289386553182	-4.35754534069622	0.00108288900116705	0.975682990051513	1.57127194069339	0.948610765022337	0.732032964788927	0.48838293952634	-1.59617838772023	-0.377928261407301	0.163516239176225	-1.05473388713671	1.2193330153141	-0.0530615610571855	-0.242567136261420	-0.567433836611535	-0.242567136261420	0.515455164555517	-0.215494911232243	-0.784011636844945	-1.56910616269106	-1.83982841298282	-1.16302278725341	0.109371789117872	0.461310714497164	-0.188422686203067	-0.621578286669888	-0.377928261407301	0.190588464205401	0.542527389584693	-0.0259893360280092	1.35469414045998	0.569599614613869	0.759105189818103	-0.0530615610571855	0.677888514730574	-1.32545613742847	0.650816289701398	0.434238489467988	0.732032964788927	-0.567433836611535	1.27347746537245	0.650816289701398	1.38176636548916	-1.46081726257435	-0.865228311932474	-0.946444987020003
YDL031W	-1.35811607557289	-0.868402696877797	-0.868402696877797	-1.18671639302960	-0.256260973508937	-1.08877371729059	-1.18671639302960	-0.794945690073534	0.0620527226428708	-0.3297179803132	0	-0.133832628835165	1.26185050044584	0.159995398381889	1.92296356168421	0.233452405186152	-0.378689318182709	0.282423743055661	0.453823425598942	1.28633616938059	-0.305232311378446	-0.182803966704673	2.87790465013963	2.53510528505307	1.35979317618486	0.478309094533696	0.0865383915776252	0.600737439207468	-0.158318297769919	0.478309094533696	0.0865383915776252	0.478309094533696	-0.133832628835165	0.208966736251397	-0.648031676465008	-0.525603331791235	-1.50503008918141	1.13942215577207	-2.04371480574601	0.0375670537081164	-0.133832628835165	0.527280432403205	-2.11717181255027	0.0375670537081164	-1.43157308237715	-0.745974352204025	0	1.84950655487994	2.02090623742323
YDL035C	0.409651685516355	-0.0931940823024114	-0.294332389429918	-0.621182138512116	-0.973174175985253	5.08611732623089	0.48507855068917	0.434793973907294	-0.193763235866165	-0.922889599203376	-0.621182138512116	0	-1.04860104115807	-0.26919010103898	-0.495470696557425	-0.26919010103898	-1.50116223219496	-1.02345875276713	0.233655666779787	0.78678601138043	-0.797178157248685	1.18906262563544	-0.847462734030561	0.133086513216034	-0.520612984948363	-1.19945477150370	0.384509397125417	-0.847462734030561	0.862212876553245	-0.897747310812438	0.434793973907294	-0.520612984948363	-0.797178157248685	1.41534322115389	0.78678601138043	-0.470328408166486	1.66676610506327	-1.52630452058590	0.711359146207615	-0.319474677820856	1.39020093276295	0.535363127471047	2.19475416127298	-1.65201596254059	-0.0680517939114731	-0.621182138512116	0.962782030116999	-1.70230053932246	0.33422482034354
YDL037C	-0.747579280817979	-0.767220987468265	0.234506051696320	-0.698475014192264	2.36563122325235	1.45229186401405	0.705907011303183	-0.227074054585401	-0.335103441161973	-0.256536614560829	0.116655811794604	0.0577306918437459	-0.0208361347573979	-0.472595387713975	-0.433311974413403	-0.845787814069408	-0.158328081309400	-0.0502986947328269	-0.659191600891692	-0.52169965433969	-0.187790641284829	-0.00119442810711199	1.86476770367005	0.283610318322034	-1.47432242687856	0.607698478051753	1.09874114430890	0.155939225095176	1.59960466389119	1.14784541093462	1.82548429036948	0.273789464996891	0.352356291598035	-0.364566001137402	-0.482416241039118	-0.708295867517407	0.224685198371177	0.195222638395748	1.04963687768319	0.175580931745462	1.64870893051691	-1.24844280040027	-0.973458907296267	-2.13231959966314	-2.23052813291457	-2.21088642626428	2.97452412941121	2.69954023630721	-0.462774534388832
YDL038C	-0.99809830961232	-0.933308873730414	-0.104004094442008	0.206985197791144	3.21321502271161	1.20474251037251	0	-0.155835643147533	-0.272456627734965	-0.531614371262592	0.530932377200677	0.129237874732856	0.310648295202195	-0.298372402087728	-0.427951273851541	-0.816687889142982	0.0774063260273306	0.0385326644981866	-0.570488032791736	-0.764856340437456	-0.70006690455555	-0.531614371262592	2.03404728966091	0.427269279789627	-0.777814227613838	0.816005895081067	0.0255747773218053	0.595721813082584	0.349521956731339	0.517974490024296	1.52868968978204	0.297690408025813	0.0255747773218053	-0.22062507902944	-0.713024791731931	-0.713024791731931	-0.104004094442008	0.349521956731339	0.893753218139355	0.427269279789627	0.790090120728304	-1.59416111972586	-0.89443521220127	-1.07584563267061	-1.16655084290528	-1.21838239161080	3.48533065341562	3.66674107388496	-0.829645776319363
YDL039C	-1.45424932550537	-1.340072725569	-0.0270418263007197	-0.92903696579806	2.11947825250308	1.22890077299938	0.600929473349328	-0.403824606090748	0.00721115368019193	-0.289648006154376	0.109970093622927	0.38399393347022	0.212729033565662	-0.426659926078023	0.0414641336611036	-1.08888420570898	-0.0384594862943570	-0.221142046192553	-0.141218426237092	-0.358153966116199	-0.312483326141650	-0.495165886039846	2.35924911236946	0.498170533406593	-0.92903696579806	0.064299453648378	1.61710121278304	0.224146693559299	1.82261909266851	1.24031843299301	1.91396037261761	0.235564353552936	0.623764793336602	-0.917619305804423	-0.769189725887139	-1.41999634552446	0.543841173381141	0.326905633502034	1.13755949305028	-0.0498771462879942	1.41158333289757	-0.97470760577261	-0.655013125950767	-2.49325638492636	-2.3219914850218	-2.21923254507907	2.37066677236310	2.80453785212131	-0.677848445938041
YDL047W	0.0748245239108454	0.654532971297784	-0.753330400927638	0.654532971297784	0.902979448749329	-0.946566550056618	-0.47727875931481	-0.836145893411486	0.737348463781632	-1.08459237086303	0.571717478813936	-0.532489087637376	0.212850344717259	0.102429688072128	0.902979448749329	0.51650715049137	1.39987240365242	-0.256437446024548	0.102429688072128	-0.532489087637376	-0.587699415959941	-0.366858102669679	1.64831888110396	2.14521183600705	1.34466207532985	-0.00799096857300292	-1.74711631073382	0.323271001362390	-0.504883923476093	0.433691658007522	-0.504883923476093	1.81394986607166	0.350876165523673	1.48268789613627	-2.76850738470128	0.157640016394694	-1.94035245986280	0.488901986330087	-2.52006090724974	0.461296822168804	-0.615304580121224	-2.02316795234665	-1.58148532576612	1.78634470191038	0.682138135459067	0.902979448749329	-0.339252938508396	-1.69190598241125	-0.0908064610568513
YDL048C	-0.497780759643851	-0.184315506548603	0.148741324865097	1.20668655406156	2.32340651821337	0.403431843004985	0.227107638138909	-0.125540771593245	0.325065529731173	-0.36063971141468	-0.125540771593245	-0.576147072917663	-0.458597603006945	0.677713939463326	-0.262681819822415	0.089966589909738	-0.399822868051586	-0.850429169376004	-0.615330229554569	-0.203907084867056	0.0116002766359261	-0.262681819822415	1.48096865051990	1.06954550583239	0.893221300966309	0.599347626189515	-0.380231289733133	0.579756047871062	-0.458597603006945	0.951996035921668	0.991179192558574	0.089966589909738	-1.28144389238197	-0.105949193274792	-0.909203904331363	-1.12471126583435	0.0116002766359261	0.285882373094268	1.52015180715680	0.560164469552609	0.991179192558574	-1.49695125388495	-0.674104964509927	-0.967978639286722	-1.43817651892959	-1.39899336229269	1.50056022883835	-1.86919124193556	-1.57531756715876
YDL049C	-1.07328217918510	-1.15416087700557	-1.39679697046697	-0.426252596621375	-0.372333464741064	2.88977401401773	0.75996830474546	0.0590195903014211	-0.534090860381996	-0.426252596621375	0	0.652130040984838	-0.318414332860753	1.27220005760841	0	-0.183616503159977	0.355574815643130	-0.426252596621375	-0.830646085723705	-1.01936304730479	-1.12720131106541	0.166857854062042	2.16186573363354	1.97314877205245	0.921725700386392	-0.534090860381996	0.706049172865149	-1.18112044294572	0.652130040984838	-0.372333464741064	0.706049172865149	-0.480171728501685	-0.0488186734592002	-0.129697371279666	-0.534090860381996	-1.26199914076619	1.08348309602732	-0.0757782393993555	0.544291777224217	-0.668888690082773	1.48787658512965	-1.07328217918510	1.05652353008717	-1.07328217918510	-1.3159182726465	-1.12720131106541	1.2182809257281	1.13740222790763	1.56875528295012
YDL050C	-0.528029783290631	-1.93853525540261	-0.057861292586637	0.66121992849006	-0.611000693414865	-0.832256453746156	-1.21945403432592	-0.417401903124985	-0.555686753332042	0.633562958448648	-1.46836676469862	0.135737497703243	0.88247568882135	0.937789628904174	1.54624296981522	-0.0855182626280484	-0.168489172752283	-0.306774022959340	0.108080527661831	0.993103568986996	0.550592048324414	0.384650228075946	1.90578358035357	3.34394602250697	1.90578358035357	0.218708407827477	0.2740223479103	-0.362087963042163	-0.057861292586637	-0.0302043225452256	0.66121992849006	0.163394467744654	0.605905988407237	-0.334430993000751	-0.942884333911802	-0.472715843207808	-0.223803112835105	-0.0302043225452256	-1.46836676469862	0.2740223479103	-1.13648312420168	1.79515570018793	0.08042355762042	-1.33008191449156	-2.07682010560967	-2.15979101573390	-1.44070979465721	-0.223803112835105	0.799504778697117
YDL051W	-1.96851918492096	-1.06560745148529	-0.187776599533952	-1.21609274039124	-0.062372192112332	-0.538908940314488	-0.839879518126376	-0.714475110704756	-0.714475110704756	0.238598385699556	-0.413504532892868	0.163355741246584	1.21675276358819	-0.2379383625026	1.49264245991576	0.288760148668204	0.0881130967936119	-0.413504532892868	0.163355741246584	0.815458659839008	0.13827485976226	0.439245437574148	2.44571595632007	3.27338504530276	2.79684829710060	0.26367926718388	0.338921911636852	-0.212857481018276	0.614811607964416	0.3890836746055	0.0881130967936119	0.338921911636852	-0.413504532892868	0.13827485976226	-1.36657802929718	-0.162695718049628	-1.56722508117177	0.464326319058472	-2.41997505163879	0.439245437574148	-0.212857481018276	0.539568963511444	-2.49521769609176	-0.839879518126376	-0.890041281095024	-0.11253395508098	-0.915122162579348	0.740216015386036	0.915782185776304
YDL052C	-1.09862622383413	-0.363480467553656	-1.15517589739417	0.258565941606746	-1.38137459163432	-0.391755304333675	-0.47657981467373	0.202016268046710	0.286840778386765	1.19163555534735	-0.64622883535384	0.371665288726820	0.286840778386765	0.230291104826728	0.202016268046710	-0.702778508913876	0.0323672473665999	-0.193831446873547	0.0606420841466182	0.739238166867058	0.85233751398713	-0.052457262973455	-1.80549714333459	-2.51236806283505	-1.15517589739417	-0.363480467553656	2.06815549552792	-0.731053345693894	0.993711697887222	-1.01380171349408	1.64403294382764	-1.52274877553441	0.286840778386765	-0.561404325013785	1.92678131162783	-0.0807320997534733	2.40745353688814	0.767513003647076	-1.15517589739417	0.0606420841466182	1.55920843348759	1.02198653466724	1.84195680128777	-1.32482491807428	-0.900702366374004	-0.674503672133858	-0.47657981467373	-0.561404325013785	0.286840778386765
YDL055C	1.92304046224408	2.22799836548988	-1.59668200438454	-1.92705306623416	-0.935939880685303	-1.35525699764828	-1.01217935649675	-0.0337727502498091	0.194945677184542	0.550729897637976	0.0297601462597328	0.131412780675000	-0.262491177684160	-1.60938858368645	-0.478503025816602	0.0297601462597328	0.842981221581869	0.855687800883777	1.09711280762004	1.19876544203530	0.563436476939884	0.0551733048635495	-2.99440572759446	-0.49120960511851	1.14793912482767	0.703208849260876	1.04628649041240	-0.0591859088536258	-0.542035922326144	-1.96517280413988	-1.81269385251698	-0.834287246270036	0.499903580430342	1.51642992458301	1.60537597969637	1.46560360737538	1.28771149714866	1.03357991111049	-0.237078019080343	-0.00835959164599234	0.0424667255616411	-0.923233301383395	-1.67292148019599	-0.237078019080343	0.449077263222709	0.766741745770418	-1.12653857021393	-0.186251701872710	0.715915428562785
YDL056W	-1.08276484800907	-0.345432878886176	-0.655888444832657	-1.04395790226576	-0.714098863447622	-0.364836351757831	-0.849923173549208	-0.558871080474382	-0.0931877315546593	0.353092144493408	-0.520064134731071	0.0620400514185814	0.469512981723338	0.876985912028095	1.12923105935961	-0.267818987399555	-0.597678026217692	0.217267834391822	0.275478253006787	0.993406749258026	0.178460888648512	0.178460888648512	-1.52904472405714	-1.52904472405714	-1.17978221236734	-0.0931877315546593	2.23522901304395	-0.985747483650794	1.30386231520451	-1.93651765436189	1.67252829976595	-0.927537065035828	1.36207273381947	-1.52904472405714	1.05161716787299	0.585933818953269	1.55610746253602	-0.423046770372796	1.32326578807616	0.0426365785469263	1.67252829976595	2.23522901304395	2.50687763324712	-1.12157179375238	-2.13055238307844	-3.12012949953285	-0.267818987399555	-0.539467607602726	-0.597678026217692
YDL060W	-1.27522756506834	-0.380461479568493	-1.36941346880516	-0.121450244292223	0.0904680391156352	-1.84034298748929	-1.39295994473937	-0.874937474186828	0.467211654062938	0.184653942852461	-0.66301919077897	0.514304605931351	0.891048220878653	1.03232707648389	1.57389602297064	0.0904680391156352	0.0198286113130159	-0.33336852770008	-0.262729099897461	0.655583461536589	0.325932798457699	0.325932798457699	2.65703391594413	2.18610439726001	1.22069888395754	0.702676413405002	0.349479274391906	0.679129937470796	0.114014515049842	0.0198286113130159	-1.18104166133151	0.278839846589287	-0.286275575831668	-0.4040079555027	-0.239182623963255	-0.0272643405553969	-1.18104166133151	1.17360593208913	-1.84034298748929	-0.144996720226429	-1.03976280572627	1.62098897483905	-1.60487822814723	-0.286275575831668	-1.03976280572627	-0.686565666713177	-0.66301919077897	0.420118702194525	1.10296650428651
YDL061C	-1.6311868330414	-0.784949362669349	0.638268201138193	0.157451456608618	-0.361830627483323	-0.496459315951604	-0.227201939015042	0.0805207774838862	-0.284899948358591	-0.207969269233859	-0.611855334638702	-0.284899948358591	0.81136222916884	-0.438761306608055	0.888292908293572	-0.265667278577408	0	0.00359009835915415	0.638268201138193	0.715198880262925	0.253614805514533	0.157451456608618	-1.7465828517285	-1.38116212588602	-0.804182032450532	-0.207969269233859	1.58066902041616	0.157451456608618	1.34987698304196	0.157451456608618	2.00378775560219	-0.0541079109843949	0.734431550044108	0.522872182451095	0.638268201138193	-0.573389995076336	0.330545484639265	-0.34259795770214	-0.419528636826872	0.0805207774838862	1.44604033194788	-0.169503929671493	-0.669553343982251	-0.861880041794081	-1.34269678632366	0.138218786827435	-0.227201939015042	-0.227201939015042	0.695966210481742
YDL062W	-3.44134185264233	-1.29414288150384	-0.527286106097245	0.67777454097027	0.896876476800727	0	-1.2722326879208	-0.417735138182016	0.787325508885498	-0.198633202351559	0.699684734553315	0.327211443641538	0.392942024390675	0.918786670383772	-0.417735138182016	0.217660475726309	-0.176723008768513	-0.461555525348108	-0.417735138182016	-0.198633202351559	-0.132902621602422	0.480582798722858	2.12384731745129	1.77328422012256	1.09406821904814	0.67777454097027	0.743505121719407	0.0861993142280351	0.436762411556767	0.0423789270619437	0.0861993142280351	-0.0452618472702392	-0.0890822344363306	-0.373914751015925	-0.264363783100696	-0.834028816259885	0.0861993142280351	0.655864347387224	1.46654150995992	-0.132902621602422	-0.132902621602422	-0.0452618472702392	-1.31605307508689	-0.943579784175114	-1.57897539808344	-1.95144868899522	-0.00144146010414774	1.24743957412946	0.436762411556767
YDL063C	-1.81538940072834	-0.34992041869709	-0.694736649763267	0.0595488556939943	1.13709957777580	-2.05245055958634	-1.72918534296180	-0.910246794179627	0.576773202293259	-0.34992041869709	1.09399754889252	0.813834361151255	0.921589433359435	0.210405956785446	0.275059000110355	-0.0482062165141859	0.641426245618167	0.339712043435263	-0.220614332047274	-0.00510418763091381	-0.0697572309558219	0.102650884577266	1.99914015544124	1.63277290993342	1.07244653445089	0.9000384189178	0.404365086760171	0.425916101201807	0.835385375592891	0.835385375592891	-0.328369404255454	0.490569144526715	-0.974899837504535	-0.13441027428073	-2.13865461735288	-0.177512303164002	-0.759389693088175	1.20175262110070	-0.802491721971447	0.555222187851623	0.425916101201807	-0.0913082453974579	-1.68608331407852	-0.608532591996722	-1.29816505412908	-0.845593750854719	-0.759389693088175	1.15865059221743	-0.500777519788542
YDL067C	-0.581988008988668	-1.66267226481002	-0.555629856407659	0.973142993290833	0.498696246832681	0.0506076529555363	0.551412551994698	-0.0811831099495062	0.577770704575706	-0.71377877189371	1.07857560361487	-0.581988008988668	0.393263636508647	-0.133899415111523	0.129682110698562	-0.423839093502617	0.604128857156715	-0.634704314150685	0.129682110698562	-0.634704314150685	0.287831026184613	-0.661062466731693	-2.29526792675422	-1.82082118029607	-0.581988008988668	-0.476555398664634	2.08018540169319	-0.265690178016566	1.65845496039705	0.999501145871842	1.76388757072109	0.340547331346630	0.525054399413689	0.314189178765621	-1.05643475544682	-1.82082118029607	-0.819211382217744	-0.450197246083625	0.156040263279570	0.604128857156715	2.13290170685521	-0.740136924474718	0.0769658055365448	0.103323958117553	-0.450197246083625	0.630487009737723	-3.21780326708952	-0.634704314150685	0.0769658055365448
YDL070W	0.496082766521713	1.72818375526845	-2.11597132962137	-0.440313984925808	-0.785302261774895	-1.49992083524800	0.126452469897692	-0.24317782672633	0.594650845621452	0.00324237102301773	1.23534335976976	-0.415671965150873	0.175736509447561	0.126452469897692	-0.317103886051134	-0.144609747626591	-0.366387925601004	-0.317103886051134	0.545366806071583	0.79178700382093	0.298946608322235	0.298946608322235	1.38319547841936	0.077168430347822	1.11213326089508	1.30926941909456	-1.20421659794879	0.767144984045996	-1.91883517142189	0.0278843907979525	-2.70737980421981	0.348230647872105	-1.4259947759232	0.175736509447561	-0.785302261774895	0.668576904946257	-1.27814265727359	2.51672838806636	-0.415671965150873	1.33391143886950	-1.74634103299735	0.2743045885473	-2.18989738894618	1.77746779481832	0.767144984045996	1.30926941909456	-0.785302261774895	-2.46095960647046	0.0278843907979525
YDL072C	-0.553960301610354	0.170626348092447	-1.65333314943529	0.52042679967311	1.12008471666853	1.44489942170772	1.36994218208329	0.370512320424254	0.720312772004917	-0.279117089654119	0.995155983961151	-0.728860527400685	-0.179174103488215	-0.229145596571167	-0.578946048151829	-0.728860527400685	-0.0542453707808358	-1.50341867018644	0.170626348092447	-0.628917541234781	-0.229145596571167	-0.678889034317733	-2.20301957334776	-2.90262047650909	-0.628917541234781	0.69532702546344	0.170626348092447	0.145640601550971	-1.57837590981086	-0.429031568902974	0.220597841175399	0.220597841175399	0.370512320424254	0.895212997795248	1.44489942170772	-0.129202610405263	0.495441053131634	-0.0542453707808358	1.17005620975148	0.145640601550971	0.795270011629344	-1.52840441672791	0.795270011629344	0.69532702546344	0.745298518546392	0.995155983961151	0.195612094633923	-2.37791979913809	-2.07809084064038
YDL077C	0.675538567588813	-0.403506405551987	0.00334661710765866	-0.527331238535358	-0.315060096278151	0.0564144026719603	-0.173546001440013	0.127171450091029	-0.173546001440013	-0.120478215875712	0.162549973800564	-0.049721168456643	-0.0143426447471086	0.0741036645267275	0.56940299646021	0.268685544929167	-0.049721168456643	-0.615777547809194	-0.261992310713849	0.534024472750675	0.0387251408171931	0	-0.456574191116289	1.13545937581276	1.36541977992473	0.427888901622072	0.427888901622072	0.551713734605442	-0.721913118937797	-0.403506405551987	0.940877495410321	-7.28462926705643	0.69322782944358	0.587092258314977	0.304064068638701	0.498645949041141	-0.545020500390125	-0.049721168456643	0.940877495410321	0.0564144026719603	1.08239159024846	1.50693387476287	1.04701306653892	-1.67713325909523	-0.0143426447471086	-0.368127881842453	-0.261992310713849	-0.102788954020945	0.0564144026719603
YDL081C	-1.38730961670935	-1.25723405870981	0.470912640426897	0.359419304998722	-0.123718481856703	-0.328122930141690	-0.495362933283953	0.229343746999184	-0.421034042998503	0.0806859664282845	-0.829842939568478	0.526659308140984	0.656734866140522	-0.606856268712128	0.749645978997334	-0.290958484998965	0.229343746999184	-0.0679718141426155	0.340837082427359	0.879721536996872	-0.179465149570790	0.0806859664282845	-1.61029628756570	-1.49880295213753	-0.867007384711203	-0.40245182042714	1.60442821728001	-0.142300704428065	1.73450377527955	-0.086554036713978	2.51495712327677	-0.160882926999428	1.10270820785322	0.545241530712347	1.13987265299595	-0.811260716997115	0.229343746999184	-0.40245182042714	-0.309540707570328	0.00635707614283453	1.95749044613590	-0.160882926999428	-0.346705152713053	-0.92275405242529	-1.57313184242298	-0.904171829853928	0.00635707614283453	-0.458198488141228	0.266508192141909
YDL083C	-1.02096160814650	-0.751808458775224	0.378634768584132	0.127425162504275	2.49597287697150	0	0.324804138709877	0	0	-0.267332789906928	-0.446768222821112	0	0.217142878961367	-0.0699538137013266	0	-0.339106963072602	-0.339106963072602	-0.68003428560955	0	0.0735945326300202	0	-0.751808458775224	-1.30805830080919	-0.841526175232315	-0.303219876489765	0.00182035946434679	1.32964256302930	0.0915380759214385	0.916941067326682	0.127425162504275	1.47319090936065	-0.0340667271184899	0.414521855166969	0.629844374663989	0.486296028332642	-0.195558616741255	0.486296028332642	-0.46471176611253	-0.823582631940897	0.00182035946434679	1.13226358682370	0.270973508835622	-0.715921372192387	-0.536485939278203	-1.16450995447785	-0.500598852695367	-0.231445703324092	-0.0878973569927449	0.486296028332642
YDL085W	-0.793360554524737	-0.765345263704774	-0.457177064685186	-1.15755933518425	-0.821375845344699	0	0.271220496633840	0.495342823193541	-0.317100610585373	0.0190828792541774	0	-0.0369477023857477	0	0	1.16770980287264	0	0.439312241553616	-1.43771224338388	0	0.663434568113316	0	0	-0.205039447305523	-0.0649629932057103	-1.10152875354432	-1.9419874781432	-0.149008865665598	-1.2696204984641	0.383281659913691	-0.765345263704774	2.00816852747152	-0.0649629932057103	1.11167922123272	-0.0369477023857477	1.08366393041275	-0.877406426984624	1.16770980287264	-0.989467590264475	0.775495731393166	-0.989467590264475	2.28832143567114	0.859541603853054	1.16770980287264	-0.429161773865224	-0.625268809604961	-0.149008865665598	2.17626027239129	-0.345115901405336	-1.29763578928406
YDL086W	-1.68174129288485	-2.3513540670001	-1.45853703484643	2.22433322278745	0.913008206811748	0.271295964951300	1.05251086808576	0.0201911746580805	0.857207142302144	-0.816824792985983	0.634002884263727	-0.705222663966775	0.550301287499321	0.382898093970508	0.522400755244519	-0.00770935759672164	0.466599690734914	-1.15163118004361	-0.230913615635139	-0.872625857495588	-0.705222663966775	-0.342515744654347	1.08041140034056	-0.00770935759672164	-0.565720002692764	-0.147212018870732	-0.705222663966775	0.689803948773332	-1.90494555092327	0.773505545537738	-0.0635104221063259	0.80140607779254	-0.50991893818316	0.745605013282936	0.131793303677289	-0.230913615635139	-0.426217341418754	0.550301287499321	0.80140607779254	1.33151619063378	0.0201911746580805	-1.65384076063005	-0.705222663966775	0.271295964951300	0.131793303677289	0.689803948773332	1.38731725514338	1.52681991641740	-0.482018405928358
YDL093W	0.619373041708716	2.91005888977134	-1.21850281313223	-0.792328701864763	-0.89887222968163	-1.00541575749850	-0.0997957710551315	0.699280687571366	1.71144420183160	0.5927371597545	0.939003625159315	-0.632513410139463	-0.792328701864763	-0.339518708643081	-0.472698118414164	0.725916569525583	1.20536244470148	0.406285986074984	0.166563048487034	-0.525969882322597	-1.24513869508644	-0.845600465773196	-0.259611062780431	0.406285986074984	1.81798772964846	0.273106576303901	0.939003625159315	-2.25730220934668	-0.65914929209368	-1.05868752140693	-0.0465240071466983	0.326378340212334	1.25863420860991	1.31190597251835	0.539465395846067	0.965639507113532	-0.845600465773196	-0.472698118414164	0.965639507113532	-1.05868752140693	1.31190597251835	-0.552605764276814	-1.19186693117801	-0.259611062780431	-0.65914929209368	-1.27177457704066	-0.153067534963565	-1.85776398003343	1.60490067401473
YDL094C	1.46126977283361	-1.16157611625342	-0.69413823502999	-0.0968564979111614	-0.538325607955513	-1.29141997214882	0.448487696849508	0	1.56514485754993	0.188799985058713	1.14964451868466	-1.16157611625342	-0.278637896164718	0.188799985058713	-0.434450523239195	0.318643840954111	0.760112950998462	0.0589561291633157	0.188799985058713	-0.486388065597354	-0.330575438522877	-0.278637896164718	0.760112950998462	1.01980066278926	2.11048905231060	0.812050493356621	0.760112950998462	-0.278637896164718	-2.25226450577476	-1.00576348917894	-0.642200692671831	-0.226700353806559	-0.408481752060116	0.396550154491349	1.27948837458005	0.396550154491349	0	-0.278637896164718	0.656237866282144	-0.0968564979111614	-0.356544209701957	0	-0.226700353806559	-0.408481752060116	-1.00576348917894	-0.849950862104467	1.64305117108717	0.240737527416872	0.37058138331227
YDL095W	2.78294506123893	3.88027145032663	-1.32619205534479	-0.695813065868879	-0.742507805830057	-1.60636049511186	-0.275560406218271	0.0979975134711578	1.26536601250062	0.634987023024712	1.17197653257827	-0.485686736043575	-0.228865666257093	-0.929286765674772	-0.602423585946522	0.308123843296462	0.634987023024712	0.471555433160587	0.494902803141176	0.261429103335283	-0.882592025713593	-0.789202545791236	0.541597543102355	-0.135476186334735	0.845113352850016	1.05523968267532	0.798418612888837	-1.32619205534479	-0.742507805830057	-0.67246569588829	-0.67246569588829	0.494902803141176	0.191386993393515	1.17197653257827	-0.742507805830057	1.19532390255886	-2.70368688419956	0.238081733354694	0.191386993393515	-0.182170926295914	1.19532390255886	-0.952634135655361	-0.882592025713593	-0.0654340763929674	-0.0654340763929674	-0.298907776198861	-0.112128816354146	-0.789202545791236	0.611639653044123
YDL096C	1.71000465308022	2.3594244096292	-0.944976116340625	0.23925991030752	-0.543863913766254	-1.51799354858973	-0.0472488058170313	0.0291535184828491	1.15608780190608	0.621271531806922	0.793176761481653	-0.505662751616313	-0.505662751616313	-0.200053454416792	-0.276455778716672	0.392064558907281	0.468466883207161	0.0482540995578192	0.0864552617077594	0.27746107245746	-0.620266238066134	-0.505662751616313	0.583070369656982	-0.0281482247420612	0.659472693956862	0.774076180406682	0.659472693956862	-0.0854499679669714	-1.40339006213991	-0.830372629890805	-0.410159846241463	0.0673546806327893	0.984182572231354	0.659472693956862	1.17518838298105	0.621271531806922	-0.582065075916194	-0.142751711191882	0.659472693956862	-0.410159846241463	0.0673546806327893	-1.93820633223907	-0.639366819141104	-0.352858103016553	-0.524763332691284	-0.639366819141104	0.716774437181772	-0.582065075916194	0.965081991156383
YDL097C	-0.74928272207395	1.75923458390555	-0.0417521998746026	0.494255771488539	0.451375133779488	-0.084632837583654	0.344173539506859	0.0654493943980257	0.172650988670654	-0.406237620401539	0.172650988670654	-0.127513475292705	0.558576728052116	-0.191834431856282	0.365613858361385	0.301292901797808	0.108330032107077	-0.341916663837962	-0.556319852383219	-0.384797301547013	-0.556319852383219	-0.277595707274385	-0.106073156438180	-0.0203118810200770	0.0225687566889744	-0.384797301547013	-1.47825356312782	-1.34961165000067	-1.34961165000067	-0.0203118810200770	-1.22096973687351	1.20178629368789	-0.74928272207395	0.794420235451899	-2.63603078127221	0.665778322324745	-3.68660640514397	1.07314438056073	-0.44911825811059	1.24466693139694	-0.170394113001757	1.82355554046913	-1.09232782374636	2.72404893235921	2.33812319297775	2.3810038306868	0.00112843783444872	-1.02800686718278	-0.877924635201104
YDL101C	0.721081264024247	1.16125938503503	0.390947673266158	-0.357355132452177	-1.98601418019208	-0.423381850603795	1.46938406974258	2.28371359361254	0.368938767215619	0.258894236962922	-0.907577783715659	-0.0712393537951666	0.346929861165080	-1.12766684422105	0.0167962704069905	0.963179230580179	0.63304563982209	-0.665479817159727	-0.0712393537951666	0.390947673266158	-1.39177371682752	-0.55543528690703	-0.467399662704873	0.765099076125326	2.30572249966307	-0.203292790098402	-0.643470911109188	-1.12766684422105	-1.12766684422105	-1.72190730758561	-0.599453099008109	-0.0492304477446273	1.00719704268126	2.1516601573093	1.18326829108557	1.40335735159096	-0.00521263564354878	0.0828229885586083	-1.34775590472644	-0.951595595816737	-0.0492304477446273	-0.159274977997324	-1.78793402573723	0.434965485367237	-0.159274977997324	0.434965485367237	-1.61186277733292	-0.599453099008109	1.27130391528773
YDL102W	1.78510098704424	0.372545191447144	-0.749190293291725	-1.24773939762011	-1.20619363892608	-0.83228181067979	0.268680794712063	1.20346036532779	-0.188322550922291	0.0401791218948864	-0.93614620741487	-0.707644534597693	0.206362156671015	0.247907915365047	1.63969083161513	0.912640054469562	0.414090950141176	0.0401791218948864	-0.56223437916858	0.414090950141176	-0.749190293291725	-0.250641188963339	-0.375278465045435	1.05805020989867	0.663365502305369	-1.28928515631414	0.0194062425478703	-1.91247153672463	0.517955346876256	-0.977691966108902	-0.188322550922291	0.621819743611337	1.84741962508529	0.330999432753112	1.53582643488004	1.47350779683900	0.621819743611337	-0.624553017209628	-0.292186947657371	-1.64242410521342	0.621819743611337	0.954185813163594	1.59814507292109	-0.873827569373821	-2.2656104856239	-1.47624107043729	-1.47624107043729	1.28655188271585	2.26287721202561
YDL103C	1.46393048677922	3.10574692387723	-0.0496190411705199	-0.973140787038155	-1.43490165997197	-0.434419768615368	0.61736888640055	1.48958386860887	0.540408740911581	0.540408740911581	-1.05010093252713	-0.485726532274681	-0.203539332148459	-0.63964682325262	0.514755359081924	0.822595941037803	1.05347637750471	-0.254846095807772	-0.203539332148459	-0.152232568489146	-1.22967460533472	-0.408766386785712	0.283874922615015	0.591715504570894	1.15608990482334	-0.896180641549186	-1.66578209643888	-2.38407678766927	-1.66578209643888	-1.15271445984575	-0.896180641549186	0.591715504570894	0.181261395296389	2.00265150520200	0.283874922615015	1.05347637750471	-0.896180641549186	0.0529944861481063	-1.61447533277957	-0.79356711423056	-0.126579186659490	0.950862850186085	-0.511379914104338	1.77177106873509	1.00216961384540	1.51523725043853	-1.30663475082369	0.566062122741237	1.97699812337235
YDL105W	1.52993454779319	-0.202599936969046	-1.12987191472912	-1.39829275039651	-1.54470411530599	-0.0561885720595611	0.383045522668894	0.797877723245768	0.065820898698343	0.236634157759409	-0.861451079061728	-0.202599936969046	0.919887194003672	-0.959058655668052	1.04189666476158	0.529456887578379	0.919887194003672	-0.593030243394339	-0.446618878484854	0.236634157759409	0	-0.202599936969046	-0.812647290758567	0.944289088155253	0.383045522668894	-1.69111548021548	-0.153796148665884	-1.69111548021548	-0.690637820000663	-1.61790979776073	0.87108340570051	0.261036051910990	1.11510234721632	0.749073934942606	1.31031750042897	0.602662570033121	0.529456887578379	-0.471020772636435	1.26151371212580	-1.25188138548702	1.38352318288371	1.21270992382264	0.0414190045467622	0.163428475304666	-1.91073252757970	-0.153796148665884	0.57826067588154	-0.349011301878531	2.09117811327955
YDL109C	0.345293431462984	-0.38216254529476	-0.516876615064713	-1.13656133600649	-1.32516103368443	1.28829191985265	0.0758652919230786	0.345293431462984	-0.301334103432789	-0.786304754604618	-1.19044696391448	0	1.28829191985265	-0.409105359248751	0.64166438495688	-0.220505661570817	0.399179059370965	-0.678533498788656	1.07274940822073	1.12663503612871	-0.516876615064713	-0.436048173202741	-0.462990987156732	-0.301334103432789	-0.732419126696637	-1.02879008019053	0.911092524496785	-1.43293228950039	0.264464989601012	-0.732419126696637	2.52766136173622	-0.516876615064713	0.506950315186927	0.210579361693031	1.04580659426674	0.345293431462984	0.749435640772842	-0.112734405754855	0.345293431462984	-0.462990987156732	1.34217754776063	0.291407803555003	-0.00496314993889298	-0.35521973134077	-1.02879008019053	-0.813247568558609	2.60848980359819	1.39606317566861	-1.13656133600649
YDL110C	0.0475323320661884	-1.67496383393502	-0.622327288045394	0.50207993142762	-0.239550362267347	-0.0720854572394513	0.238920794955212	0.478156373566492	0.478156373566492	0.191073679232956	0.597774162872131	0.119303005649572	0.0475323320661884	0.38246214212198	-0.694097961628778	0.454232815705364	-0.119932572961707	-0.78979219307329	-0.741945077351034	-0.000314783656067475	0.0714558899273164	0.0475323320661884	-1.38788113960149	-2.17735854901871	-1.79458162324066	-0.359168151572987	-0.0242383415171954	-0.55055661446201	0.214997237094084	-0.383091709434115	-1.19649267671247	0.143226563510700	-0.622327288045394	0.26284435281634	0.286767910677468	0.597774162872131	0.645621278594387	-0.239550362267347	-0.167779688683963	-0.239550362267347	-0.119932572961707	2.10495830812319	1.21978666726146	1.21978666726146	0.717391952177771	2.41596456031786	1.60256359303951	-0.167779688683963	-2.22520566474097
YDL113C	0.461076702722778	-0.503426568044016	-0.824927658299614	0.667755975029948	0.323290521184664	0.828506520157747	0.690720338619633	-0.0900680234296759	0.254397430415608	-0.687141476761501	0.024753794518752	-0.595284022402758	-0.365640386505903	0.185504339646551	0.782577792978376	0.323290521184664	-0.0441392962503047	-1.37607238445207	0.575898520671206	-0.434533477274959	-0.273782932147160	-0.113032387019361	-0.664177113171815	-1.07753565778616	0.713684702209319	-1.33014365727270	0.415147975543407	-2.57021929111572	-0.273782932147160	-0.664177113171815	-0.181925477788418	-0.0900680234296759	-0.0441392962503047	0.300326157594979	0.736649065799005	-0.319711659326532	0.667755975029948	-1.00864256701710	0.438112339133092	-1.19235747573458	1.95376033605234	1.65522360938643	3.69905196886844	-0.135996750609047	-0.572319658813073	-0.365640386505903	0.529969793491834	-2.27168256444981	-3.69547310701031
YDL114W	-1.82028449372124	-2.83446946011783	-0.490575315556827	0.140473107978827	0.613759425630568	0	0.9743585247938	0	0.794058975212184	-0.422962984463722	0.343310101258145	-0.265200878579808	0.478534763444357	0.343310101258145	-0.445500428161424	0.906746193700694	0.0728607768857214	-0.377888097068318	0.0503233331880194	-0.851174414720059	-0.851174414720059	-0.220125991184404	-0.783562083626953	0.163010551676529	0.0277858894903175	-0.220125991184404	1.80824394160877	0.433459876048953	0.433459876048953	1.15465807437542	1.31242018025933	-0.0172889979050864	-0.603262534045337	0	0.298235213862741	0.117935664281125	0.388384988653549	-1.45968539455801	1.89839371639958	-0.783562083626953	1.74063161051567	0.0728607768857214	0	-1.09908629539478	-2.54148269204771	-0.670874865138443	3.90422620549505	1.85331882900418	1.17719551807312
YDL117W	-0.0261709732071054	-0.718767085580858	-0.541178338818357	-0.612213837523358	-0.594454962847107	1.9628229905329	-0.523419464142107	-0.98515020572461	-0.558937213494607	-0.931873581695859	-0.487901714789607	-0.772043709609608	-0.381348466732107	1.7141987450654	2.35351823341040	1.3235035021879	0.577630765785397	-0.416866216084607	-0.523419464142107	-0.629972712199608	-0.896355832343359	0.222453272260396	2.08713511326665	2.12265286261915	-0.505660589465857	-1.02066795507711	-1.18049782716336	-1.99740606227086	-1.46463982198336	0.577630765785397	0.897290509957898	1.98058186520915	0.524354141756647	-0.0972064719121056	-0.665490461552108	-0.825320333638358	-1.18049782716336	-0.789802584285858	-0.274795218674606	-0.576696088170857	0.435559768375396	1.5721277476554	0.346765394994146	0.968326008662899	0.293488770965396	-0.594454962847107	-1.03842682975336	-0.221518594645856	-0.328071842703357
YDL118W	-0.839415272923389	-1.65414186134903	-0.888792641918882	-0.0493773689954935	0.172820791484227	0.271575529475214	0.345641582968454	0.444396320959441	0.444396320959441	-0.567839743448175	0.370330267466201	-0.444396320959441	-0.0740660534932402	0.197509475981974	0.518462374452681	0.493773689954935	0.271575529475214	-0.444396320959441	-0.493773689954935	-0.197509475981974	-0.444396320959441	-0.0246886844977467	0.765349219430149	1.18505685589184	0.98754737990987	-0.320952898470708	-0.0493773689954935	0.345641582968454	-0.740660534932402	0.197509475981974	-0.592528427945922	0.592528427945922	0.148132106986480	-0.641905796941415	-0.790037903927896	-1.28381159388283	-0.271575529475214	-1.45663238536706	-0.098754737990987	-0.740660534932402	-0.222198160479721	0.098754737990987	0.197509475981974	1.35787764737607	1.33318896287832	1.13567948689635	0.91348132641663	-4.69085005457188	-1.87634002182875
YDL119C	0.617859493587909	-1.00149144124468	-1.34849521299452	-1.00149144124468	0.502191569671296	0.155187797921456	-0.122415219478416	-0.631354084711513	0.36339006097136	-0.469418991228255	0.293989306621392	0	0	-0.330617482528319	0.80292817185449	0.132054213138133	0.386523645754682	-0.122415219478416	-0.122415219478416	0	0	-0.307483897744997	0.525325154454618	1.52006930013749	0.45592440010465	0.0626534587881655	-0.284350312961674	-1.60296464561106	-0.654487669494836	0.409657230538005	-0.608220499928191	-0.608220499928191	0.36339006097136	0.386523645754682	0.0395198740048428	0.224588552271424	0.0395198740048428	-0.284350312961674	0.502191569671296	0.0857870435714881	0.571592324021263	1.47380213057085	0.155187797921456	2.02900816537059	-5.44313971964262	1.61260363927078	1.68200439362075	-1.44102955212781	-2.06563634127752
YDL122W	1.15310013305794	-1.19696807290254	-0.355891030769314	-0.726954431710443	0.410973331175686	-0.628004191459476	-0.801167111898669	-0.355891030769314	-0.281678350581088	0.138860170485525	0.732561611991331	0.386235771112944	-0.0837778700791527	0.138860170485525	-0.405366150894798	0.0646474902972989	0.312023090924718	-0.454841271020282	-0.0590403100164108	0.435710891238428	0.58413625161488	0.138860170485525	-1.61750659396915	-1.96383243484754	-1.32065587321625	2.85999177738714	0.856249412305041	-1.19696807290254	1.44995085381085	1.25205037330891	0.188335290611009	-0.751691991773185	0.683086491865847	-1.84014463453383	0.435710891238428	-0.0590403100164108	1.89522693494020	-1.04854271252609	0	2.31576545600682	0.70782405192859	0.905724532430525	2.21681521575585	-3.67072407917673	0.509923571426654	-2.43384607603964	-0.628004191459476	0.361498211050202	-0.108515430141895
YDL124W	-1.04296554208200	0.607299315644205	0.659967343018446	1.48509977188155	-0.498729259214849	1.22175963501035	1.64310385400427	1.25687165325984	0.589743306519458	0.0279510145275575	0.607299315644205	-0.393393204466368	0.0103950054028107	-0.235389122343646	-0.358281186216874	-0.463617240965355	-0.200277104094152	-1.13074558770574	-0.200277104094152	-0.902517469084028	-0.533841277464343	-0.849849441709787	-0.568953295713837	-0.990297514707762	-1.18341361507998	-0.200277104094152	-0.04227302197143	-0.867405450834534	-1.55208980669966	-2.13143810781631	-0.463617240965355	-0.00716100372193623	-0.7796254052108	-0.0773850402209238	-0.270501140593140	0.361515187897749	1.16909160763611	-0.147609076719911	-1.39408572457694	0.659967343018446	-0.112497058470418	1.57287981750528	1.57287981750528	1.85377596350123	1.37976371713307	1.64310385400427	1.95911201824972	1.18664761676085	-0.533841277464343
YDL126C	-0.443021986131888	0.965850769765549	-0.251988392111897	0.607662780978065	0.153957995180585	3.66420028529793	-0.228109192859398	-0.39526358762689	-0.228109192859398	-0.84896837342437	0.416629186958073	-0.204229993606899	0.392749987705575	-0.156471595101901	0.0345619989180906	0.249474792190581	0.344991589200577	-1.04000196744436	-0.228109192859398	-0.610176380899381	-1.04000196744436	-0.490780384636886	-1.08776036594936	-1.30267315922185	-1.08776036594936	-0.920605971181867	-0.586297181646882	-1.25491476071685	-0.586297181646882	-1.66086114800933	-0.419142786879389	-0.132592395849402	-0.562417982394383	-0.825089174171871	-0.586297181646882	-0.466901185384387	1.30015955930053	0.249474792190581	-0.180350794354400	0.106199596675587	1.03748836752305	2.78066991295547	2.30308592790549	1.65834754808802	0.870333972755553	1.06136756677554	-0.705693177909376	0.153957995180585	-0.180350794354400
YDL127W	0.981373055266123	1.73657331484345	-1.34232005112564	-0.906627593677188	2.65152747548521	-0.732350610697805	-0.354750480909143	-0.38379664473904	-0.38379664473904	0.139034304199107	-0.470935136228731	-1.50207395219008	-1.21161231389111	0.923280727606329	1.32992702122489	1.06851154675581	0.661865253137255	0.197126631858902	-0.325704317079246	-0.732350610697805	-0.412842808568937	-0.572596709633371	0.647342171222306	2.86937370420943	0.676388335052203	-0.470935136228731	-0.194996579844709	-1.64730477133956	-0.848535266017393	-1.26970464155090	0.168080468029004	1.54777324994912	1.37349626696973	0.952326891436226	0.749003744626946	0.41497286058313	-1.02281224899678	-1.60373552559472	-2.30084345751225	-1.60373552559472	-0.964719921336982	0.371403614838284	0.444019024413027	1.02494230101097	0.342357451008387	0.21164971377385	0	1.24278852973520	1.64943482335376
YDL128W	-1.27525392703003	-0.533308291443880	0.717400065687061	1.37455191434908	-1.48723839434036	-0.278926930671486	0.399423364721567	-0.278926930671486	-0.215331590478387	-0.724094312023177	0.632606278762929	-0.278926930671486	0.632606278762929	0.717400065687061	1.22616278723185	0.632606278762929	0.886987639535324	-0.596903631636979	-0.342522270864584	-0.999674119526604	-0.109339356823222	0.102645110487107	-2.39877160377478	-1.10566635318177	-1.21165858683693	-0.957277226064539	-0.427316057788716	-1.254055480299	-0.0669424633611565	-1.14806324664383	0.229835790873304	-0.0881409100921894	-0.702895865292144	0.166240450680205	-0.172934697016321	-0.23653003720942	0.992979873190489	-0.0245455698990907	0.102645110487107	0.229835790873304	1.33215502088702	2.94323697244552	1.65013172185251	0.759796959149127	0.717400065687061	0.611407832031896	-2.29277937011961	-0.74529275875421	-0.702895865292144
YDL130W	-1.36952036126773	-1.04110996683345	-0.231030993895558	0.644730057929187	0.579047979042332	0.0973794005387217	-0.165348915008702	-0.362395151669270	-0.165348915008702	-0.449971256851744	0.644730057929187	-0.274819046486795	0.513365900155476	-0.0777728098262274	0.316319663494908	-0.274819046486795	0.666624084224806	-0.493759309442981	0.491471873859857	-0.187242941304321	0.075485374243103	-0.362395151669270	-0.603229440921074	-0.931639835355354	-1.04110996683345	-0.603229440921074	0	-0.690805546103549	0	-0.800275677581642	0	0.382001742381764	0	0.425789794973001	0.00980329535624715	0.184955505721196	0	0.557153952746713	0	0.141167453129959	0	0	0	1.38912695198022	1.03882253125032	1.01692850495470	0.0316973216518658	-0.537547362034219	0.995034478659085
YDL146W	-1.65954775236965	-2.5616166216681	-1.19484560757953	-1.14017476701599	-0.620801781662334	0	0.964652594680406	0.335937928199664	-0.839485143916505	0.609292131017378	-0.839485143916505	0.281267087636121	0.25393166735435	0.44527960932675	0.499950449890292	-0.0194225354633639	0.00791288481840752	-0.620801781662334	-0.210770477435764	0.964652594680406	-0.265441317999306	0.609292131017378	-1.35885812927016	-1.11283934673422	-1.30418728870662	-0.94882682504359	1.15600053665281	-1.55020607124256	0.82797549327155	-1.24951644814308	2.41342986961429	-1.41352896983370	0.472615029608521	-0.648137201944106	1.12866511637103	-0.812149723634734	2.16741108707835	-0.511460100535249	0.82797549327155	-0.320112158562849	2.08540482623303	1.26534221777989	1.83938604369709	-0.210770477435764	-0.456789259971706	-0.128764216590449	2.14007566679658	-0.812149723634734	-2.06957905659622
YDL148C	-1.28768997235008	-1.83421199783329	-0.139993718835317	0.133267293906293	-0.741167946866857	-1.9708425042041	-2.40806012459067	-1.17838556725343	-0.905124554511823	0.433854407922063	-0.221972022657800	0.898398129582799	0.816419825760316	1.44492015506602	0	0.707115420663672	0.242571699002936	0.816419825760316	-0.495233035399409	0.92572423085696	0.707115420663672	1.82748557290427	-0.741167946866857	-0.82314625068934	-0.932450655785984	-0.52255913667357	0	-1.34234217489840	0	-1.01442895960847	0	0.215245597728775	0	-0.249298123931960	0	0.297223901551258	0	0.269897800277097	0	0.433854407922063	0	0	0	1.93678997800091	1.49957235761434	1.66352896525930	-1.36966827617256	1.06235473722776	0.0786150913579707
YDL150W	-2.68837959633481	-1.13588641334866	0.132347454442853	0.547803376650416	0.0667491509363952	-0.982823705166923	-1.09215421101102	0.132347454442853	-0.261242366595892	0.132347454442853	0.241677960286948	0.591535578988054	0.285410162624587	0.70086608483215	-0.173777961920615	0.351008466131044	0.176079656780491	-0.0863135572453387	-0.720430491141093	-0.130045759582977	0.43847287080632	1.09445590587089	2.66881519002587	2.16589486314303	0.94139319768916	-0.0207152537388813	-2.05426266243906	0.19794575794931	0.482205073143959	0.0667491509363952	-0.0425813549077004	0.504071174312778	-2.11986096594552	-0.414305074777626	-1.28894912153039	-0.720430491141093	-0.458037277115264	1.13818810820853	-0.589233884128179	0.744598287169788	-1.02655590750456	1.16005420937735	-1.24521691919275	0.744598287169788	-0.0425813549077004	0.241677960286948	-1.0702881098422	0.919527096520341	0.351008466131044
YDL156W	0	-0.318976093820785	-1.72514808572060	-0.652644024102098	-0.89097826001732	-0.36664294100383	1.46853067554339	1.99286599455688	0.562860579065541	0.0146918364605275	-0.223642399454696	-0.485810058961441	-0.98631195438341	-0.104475281497084	0.562860579065541	1.06336247448751	0.634360849840108	-0.36664294100383	-0.485810058961441	-0.67647744769362	-0.199808975863173	-0.795644565651231	-0.604977176919053	-1.01014537797493	-0.271309246637740	-0.36664294100383	-0.36664294100383	-0.724144294876665	-0.724144294876665	-0.819477989242754	-0.271309246637740	-0.0329750107225172	-0.604977176919053	0.0861921072350944	-0.36664294100383	0.181525801601184	0	0.372193190333362	0	-0.0806418579055618	0	1.3731969811773	0.682027697023153	1.08719589807903	1.23019643962817	2.06436626533145	-0.0329750107225172	-0.843311412834276	3.06537005617538
YDL157C	0.939847495732056	1.64649974816217	-1.01051272097507	-2.14115632486326	-0.897448360586249	-0.388658738836565	-0.36039264873936	0.826783135343237	0.713718774954419	0.939847495732056	-0.473457009128179	0.261461333399143	0.572388324468395	-1.18010926155830	0.289727423496348	-0.303860468544951	0.261461333399143	0.459323964079576	0.00706652252430117	0.770250955148828	-0.84091618039184	-0.501723099225383	0.628920504662805	1.50516929767615	1.78783019864820	0.826783135343237	1.47690320757895	-0.247328288350541	-2.11289023476605	-1.29317362194712	-1.09531099126668	-0.219062198253336	0.657186594760009	1.13771012641249	0.770250955148828	1.36383884719013	-0.134263927961722	0.346259603690758	-2.33901895554369	-0.077731747767313	-1.01051272097507	-0.699585729905816	-2.28248677534928	-0.077731747767313	0.00706652252430117	1.22250839670410	0.685452684857214	-0.756117910100226	1.33557275709292
YDL169C	0.187509378166375	-2.53111617555417	-1.08625224490549	-0.325797544564077	0.472679890794404	0.16849801065784	1.34720279618703	1.10005501857607	0.586748095845616	-0.648990792209176	0.244543480691981	-1.02921814237988	-0.363820279581147	0.130475275640769	-0.135683869478724	-0.0216156644275127	0.0354184380980931	0	-0.5539339546665	-0.363820279581147	-0.306786177055542	0.244543480691981	0.263554848200516	0.643782198371221	-0.230740707021401	-1.04822950988842	-0.534922587157965	-1.75165010770422	0.605759463354151	-0.19271797200433	-0.591956689683571	0.415645788268798	-0.8771272023116	0.206520745674910	0.16849801065784	-0.420854382106753	-0.477888484632359	-1.21933181746523	0	-0.572945322175035	0.56773672833708	1.02400954854193	0	1.78446424888334	1.67039604383213	1.78446424888334	0	0.244543480691981	-1.16229771493963
YDL171C	1.54895776729886	0.137304744479584	-0.582361502447889	0.967688875549745	0.552496810014664	-0.942194625911626	0.469458396907648	0.524817338978992	0.109625273443912	-0.748438328661921	-0.416284676233857	0.718573636228697	-0.942194625911626	-0.305566792091169	-1.77257875698179	0.690894165193024	-1.19130986523267	0.524817338978992	-0.693079386590577	1.77039353558423	-0.471643618305201	1.54895776729886	-1.24666880730402	-0.803797270733265	-0.0287720817344486	1.27216305694214	0.884650462442729	1.43823988315617	1.32752199901348	1.57663723833453	0.192663686550928	1.29984252797781	0.718573636228697	0.607855752086008	0.414099454836304	0.414099454836304	-0.333246263126841	0.275702099657944	-0.693079386590577	-0.333246263126841	-0.693079386590577	-3.57174437430047	-0.194848907948481	-0.637720444519233	-0.803797270733265	-1.71721981491044	-2.60296288805195	-1.44042510455372	-0.305566792091169
YDL174C	-0.685828581885066	-2.16603415429888	-0.414457560275867	1.26310875512645	-0.291107095908050	-0.0444061671724143	1.55914986960921	0.424325597425293	0.671026526160928	0.96706764064369	0.325645225931038	0	-0.143086538666668	0.276305040183911	-0.439127653149431	-0.389787467402304	-0.537808024643685	-0.537808024643685	-0.36511737452874	-0.439127653149431	-0.0197360742988508	-0.513137931770121	-1.59862201820692	-1.77131266832186	-1.15456034648277	0.152954575816094	0.47366578317242	0.843717176275872	0.448995690298856	0.991737733517253	0.0296041114482762	0.374985411678166	-1.17923043935634	0.942397547770126	-0.78450895337932	1.31244894087358	-2.24004443291957	1.04107791926438	0.523005968919547	0.819047083402309	-0.118416445793105	-0.833849139126447	-0.463797746022994	0.621686340413801	0.819047083402309	1.43579940524140	2.54595358455175	1.18909847650576	-0.118416445793105
YDL176W	-1.44868737411075	0.27658292125048	0.0935997081061076	0.172021085167981	-1.44868737411075	-0.220085800141388	-0.586052226430133	0.250442462229855	-1.37026599704887	0.95623485578672	-0.638333144471382	0.459566134394852	0.224302003209231	0.95623485578672	0.459566134394852	0.302723380271105	0.250442462229855	0.250442462229855	-0.899737734677629	0.799392101662973	0.0413187900648583	0.485706593415477	-1.34412553802825	-1.50096829215200	-2.02377747256449	0	0	0	0	0	0	0	0	-0.0109621279763910	0	-3.0955362924101	0	0	0	0	0	4.1192303972823	0	1.58360587228171	1.00851577382797	1.42676311815796	-0.952018652718878	-0.0109621279763910	-1.57938966921387
YDL177C	-0.453986910263821	-2.92223842238311	0.78013884579582	1.20026676275229	-0.217664956975805	0.648848871746922	-0.296438941405143	-0.979146806459413	-0.270180946595364	-0.611534879122499	0.307494939219788	2.01426460185546	0.071172985931771	-0.0863749829269066	-1.03166279607897	-0.375212925834482	-0.375212925834482	-0.138890972546466	-1.58308068708434	0.412526918458906	0.491300902888245	2.35561853438260	-3.73623626148627	0.570074887317584	0.333752934029567	0.0974309807415507	-0.322696936214923	0.254978949600228	0.885170825034939	0.254978949600228	-1.05792079088875	-0.427728915454042	-0.847856832410515	1.20026676275229	-0.716566858361617	0.543816892507804	0.963944809464278	-0.138890972546466	-0.00760099849756778	-0.270180946595364	-0.847856832410515	-0.0863749829269066	2.2243285603337	0.254978949600228	0.307494939219788	1.04271879389362	0.281236944410008	1.67291066932833	0.0449149911219914
YDL193W	-0.759559533602592	0.315764185936562	-1.20542546609444	-0.156329154348921	-0.313693601110748	-0.313693601110748	0.945221972983871	-0.077646930968007	0.289536778142924	0.682947895047492	0.70917530284113	0.184627146968372	-0.235011377729834	-0.523512863459851	-0.156329154348921	-0.156329154348921	0.21085455476201	-0.156329154348921	0.184627146968372	-0.339921008904386	0.473128632698389	-0.969378795951696	0.682947895047492	0.578038263872941	0.630493079460217	0.420673817111113	0.158399739174734	0.105944923587458	-0.208783969936196	-0.077646930968007	-0.969378795951696	1.23372345871389	-0.339921008904386	1.44354272106299	0.525583448285665	1.07635901195206	-0.969378795951696	0.682947895047492	-0.969378795951696	0.682947895047492	-0.890696572570782	1.15504123533297	-0.339921008904386	1.49599753665027	1.07635901195206	-6.63449887937748	0.237081962555648	0.656720487253854	1.18126864312661
YDL196W	0.140803627191549	-2.47539250332729	-0.821759100074816	-0.673672526649222	-1.01920786464228	-0.599629239936424	0.609744443039265	0.560382251897401	-0.402180475368965	0.683787729752063	-1.01920786464228	-0.0566451373759105	0.905917589890455	0.338252391759009	0.807193207606725	0.979960876603252	0.313571296188076	0.165484722762481	-1.06857005578414	1.00464197217418	-0.229412806372438	-0.747715813362019	-0.994526769071343	-1.16729443806787	-1.34006210706440	0	0	0	0	0	0	-0.155369519659640	0	-0.328137188656167	0	-0.500904857652695	0	0	0	0	0	0	0	2.13997236843708	1.39953950130910	1.49826388359283	0.634425538610198	-0.648991431078289	2.31274003743360
YDL198C	-0.615369652897436	-0.368932716152837	0.168747873108105	-1.22026031581600	-0.749789800212671	0.415184809852703	0.594411672939684	0.975268756999518	-0.660176368669181	0.63921838871143	-0.144899137294111	0.21355458887985	0.168747873108105	-0.100092421522366	0.347974736195086	-0.794596515984416	-0.548159579239818	-0.525756221353945	-0.234512568837602	0.347974736195086	0.146344515222232	0.549604957167939	-0.525756221353945	-1.04103345272901	-0.929016663299652	0	0	-1.44429389467472	0	0	0	0	0	1.28891576740173	0	0.21355458887985	0	0	0	-2.83330208359882	0	0	0	2.20745344072251	1.46814263048872	1.98341986186378	-1.62352075776170	-1.62352075776170	-1.64592411564757
YDL204W	-1.15114970367151	-2.33412205540125	0.550670170746709	0	-0.694563883705648	0	1.06951769343519	0.633685774376866	-0.300239766462401	0.446900666209012	-0.549286577352873	0.301623359856237	0.446900666209012	-0.63230218098303	-0.113454658294548	0.384638963486395	0	-0.154962460109627	-0.237978063739784	-0.0511929555719302	0.197853855318541	0.0940843507808447	-0.943610694596119	-0.0304390546643909	-0.570040478260412	0	0	0	0	0	-0.694563883705648	-0.362501469185019	0	1.11102549525027	0	2.99963047783634	0	0	0	0	0	0	0	-0.0304390546643909	-0.777579487335805	-0.217224162832244	0.903486486174876	0.239361657133620	-0.487024874630255
YDL211C	1.24948694471954	0.388845845299757	-1.97176974168022	-1.18489787935356	-0.66851321970169	-0.102949068654404	0	1.02817923344017	0.536384319486005	0	0.585563810881421	0.241307371113508	-1.18489787935356	0.167538134020384	-0.471795254120025	0.142948388322676	0.265897116811216	-0.225897797142945	0.069179151229552	-0.00459008586357217	0.315076608206632	-0.373436271329193	0.315076608206632	1.20030745332412	1.76587160437141	0.413435590997465	0.536384319486005	-0.471795254120025	0.167538134020384	-0.865231185283354	-0.865231185283354	1.12653821623100	0.85605101355621	1.93799982425536	1.12653821623100	0.85605101355621	-0.373436271329193	0.0445894055318439	-0.91441067667877	-0.865231185283354	-0.545564491213149	-1.50456457342376	-1.33243635353981	-0.471795254120025	-0.594743982608565	-1.06194915086502	-2.09471847016876	-0.963590168074186	0.806871522160793
YDL213C	-0.70664201933298	-1.92439777003365	-0.583101580856101	-0.477209776447346	0.493465097299567	-0.989020164422992	-0.247777533561712	-1.07726333476362	-0.124237095084832	0.387573292890813	0.352276024754562	0.175789684073305	1.00527548527521	0.105195147800802	1.04057275341146	-0.124237095084832	-0.0359939247442037	-0.0536425588123294	0.299330122550185	0.0522492455964248	0.228735586277682	-0.547804312719849	1.69357221393212	2.17008533377151	1.53473450731898	0.175789684073305	-1.13020923696800	0.599356901708322	-0.512507044583598	0.705248706117076	3.10546293938217	0.81114051052583	-0.971371530354866	0.246384220345808	-1.67731689307989	-0.177182997289209	-2.89507264378057	0.175789684073305	-2.24207318325992	0.722897340185202	-1.62437099087552	1.87005855461337	-2.36561362173680	0.511113731367693	-0.177182997289209	0.669951437980824	-0.688993385264855	0.0522492455964248	0.316978756618310
YDL214C	-0.681721101862171	0	-0.372287410236788	-0.0435141128848194	0.420636424553254	-0.101532930064579	0	0.149881944381045	0.0145047042949398	0	0.207900761560804	0.0145047042949398	-0.294928987330443	-0.101532930064579	-0.410966621689961	0.285259184467149	0.401296818826668	0.0531839157481126	-0.0435141128848194	-0.333608198783615	0.343278001646909	-0.333608198783615	0.265919578740563	0.884786961991328	-0.101532930064579	0.439976030279841	-0.720400313315344	-0.391627015963375	-0.140212141517751	0.594692876092532	0.614032481819118	0.227240367287390	1.03950380780402	-2.07417271417639	-0.25624977587727	0.0918631272012854	0.169221550107631	0.71073051045205	0.304598790193736	-0.25624977587727	0.0531839157481126	-0.52700425604948	0.76874932763181	-0.623702284682412	0.227240367287390	-0.971815187760967	2.54799305447776	2.78006832319680	2.0645029113131
YDL218W	-0.587450430963569	-1.97379849808632	0	2.26679558958327	-0.322413300484219	0	0.900834994035854	0.635797863556505	0.268823375200483	-0.607837902538903	0	-0.342800772059554	0.0853361310224718	-0.607837902538903	0	0	0.0649486594471372	-0.465125601511561	-0.567062959388234	0.39114820465249	0.574635448830501	0	-1.36217435082628	0.595022920405836	-0.95442491931959	0.0649486594471372	0.00378624472113354	-0.872875033018253	1.59400902759723	0.126111074173141	0.493085562529163	-0.465125601511561	0.431923147803159	-0.832100089867583	0.758122693008512	-0.505900544662231	0.513473034104498	0.126111074173141	0	0.533860505679832	1.12509718136453	0.83967257930985	2.28718306115860	-2.91162219055171	-0.648612845689572	-0.811712618292249	2.55222019163795	1.02315982348786	0.329985789926487
YDL219W	1.16420431911953	1.71656403257040	-0.407896403779106	-0.705320864868037	-0.769054677958522	-0.0467381295996892	0.101974100944776	0.973002879848075	0.0807294965812814	0.165707914035262	-0.769054677958522	-0.301673381961630	0.463132375124193	-0.407896403779106	0.335664748943223	-0.195450360144155	0.441887770760698	-0.492874821233086	0.0169956834907961	0.0169956834907961	-0.365407195052116	0.250686331489242	-1.00274532595697	-0.0892273383266794	-0.280428777598135	-0.450385612506096	-0.322917986325125	-0.237939568871145	2.05647770238633	0.484376979487688	-1.19394676522842	-0.344162590688621	-0.0892273383266794	0	-0.280428777598135	-0.280428777598135	6.4966000143568	-1.06647913904745	-1.53386043504435	-0.705320864868037	-0.917766908502988	0.399398562033708	-0.917766908502988	-0.514119425596581	-0.0254935252361941	0.250686331489242	-0.747810073595027	-0.577853238687067	1.82278705438788
YDL220C	-0.416084229943652	-1.09833477733848	-0.552534339422618	2.47665809101043	-1.15291482113007	-0.934594645963722	0.730096689679662	0.402616426930143	-0.361504186152066	-0.361504186152066	-2.16264563127442	-0.279634120464686	0.484486492617523	0.730096689679662	1.63066741224084	0.266166317451178	-0.14318401098572	-0.306924142360479	-0.470664273735238	0.675516645888075	0.484486492617523	0.675516645888075	-2.84489617866925	1.00299690863759	-0.0340239234025473	-0.306924142360479	-0.252344098568893	-0.989174689755309	1.27589712759553	0.320746361242764	0.211586273659591	0.102426186076419	0.921126842950214	1.57608736844925	0.129716207972212	0.266166317451178	-0.74356449269317	-0.170474032881513	0.211586273659591	-0.115893989089927	0.620936602096489	1.24860710569973	2.53123813480201	-3.8273369669178	-0.334214164256272	-0.934594645963722	0.866546799158628	0.266166317451178	0.921126842950214
YDL222C	-0.400848122899725	-1.57009385678388	-0.570081058067169	1.58379266224576	0	0.783782423272385	0.737627986408536	-0.185460750868432	0.0606962457387596	-0.862392491538209	-0.447002559763573	0.260698805482103	0.183774744042355	0.122235494890557	0.168389931754406	-0.447002559763573	-0.108536689428685	0	-0.585465870355118	0.245313993194153	0.260698805482103	0	-1.41624573390439	0.199159556330305	-0.262384812308179	0.076081058026709	1.39917491479036	-0.385463310611775	1.15301791818317	-0.677774744082815	0.753012798696486	-1.41624573390439	0.306853242345951	0.153005119466456	0.383777303785699	0.076081058026709	1.79918003427705	-0.447002559763573	0.722243174120587	0.106850682602608	0	0.814552047848284	1.24532679191087	-1.46240017076824	-0.354693686035876	-2.43164334490906	1.61456228682166	0.64531911268084	0.999169795303678
YDL223C	1.56121342776922	-0.836810397284305	-1.38635752385907	-0.237304441020922	-0.761872152751382	0.312242685553845	0.062448537110769	0.611995663685536	-0.312242685553845	-0.836810397284305	-1.01166630119446	0.0874279519550766	0.711913323062767	-0.26228385586523	1.03664571603877	-0.462119174619691	-0.162366196487999	-0.062448537110769	0.437139759775383	0.98668688635015	0.062448537110769	-0.237304441020922	-0.611995663685536	0.0874279519550766	0.78685156759569	0.212325026176615	0.312242685553845	-0.062448537110769	-0.337222100398153	0.711913323062767	0.387180930086768	0.137386781643692	-0.462119174619691	-1.03664571603877	0.861789812128612	-1.28643986448184	0	-0.88676922697292	0	-0.187345611332307	1.43631635354769	0.487098589463998	1.8110075762123	-0.686933908218459	-0.387180930086768	-0.98668688635015	1.58619284261353	1.41133693870338	1.03664571603877
YDL227C	1.37743242312422	0.578618054054514	-0.122382310639308	-0.171289312827249	-0.285405651265778	0	0.252571372801573	-0.481033660017542	-0.0571729743887198	-0.921196679709012	-0.0897776425140138	0	0.627525056242455	-0.350614987516366	0.594920388117161	0.252571372801573	0.317780709052161	0.203664370613632	0.138455034363044	-0.00826597220077877	-0.725568670957247	0.138455034363044	-0.481033660017542	0.334083043114809	-0.22019631501519	-0.22019631501519	-0.203893980952543	0.252571372801573	-0.774475673145188	0.546013385929220	-0.432126657829601	-0.171289312827249	0.87206006718216	0.98617640562069	0.9209670693701	-0.0734753084513668	-0.741871005019894	-0.807080341270482	0	-0.366917321579013	0.431897047490691	0.219966704676279	0.562315719991867	-0.953801347834305	0.138455034363044	-0.366917321579013	0	-1.63849937846548	2.76313081844921
YDL228C	0.713081983513799	-0.58822019548811	-0.207839558549090	0.633001849421374	-0.868500664811597	-0.04767929036424	-0.388019860257047	0.392761447144098	-0.227859592072196	0.092460944297504	-1.04868096651955	-0.327959759687728	0.252621212482354	0.532901681805842	0.913282318744862	-0.187819525025984	-0.127759424456665	0.0123808102050789	-0.388019860257047	0.953322385791074	0.172541078389929	0.192561111913035	-0.74838046367296	0.412781480667204	0.0123808102050789	-0.287919692641515	1.15352272102214	-5.6733087103571	1.77414376023843	-0.428059927303259	0.893262285221755	0.092460944297504	1.07344258692971	-0.388019860257047	1.29366295568388	-0.388019860257047	1.05342255340661	-0.267899659118409	-0.327959759687728	-0.207839558549090	1.17354275454524	0.713081983513799	1.19356278806835	-0.828460597765385	-0.628260262534322	-0.868500664811597	-1.66930200573585	-0.628260262534322	-0.167799491502878
YDL229W	1.61770129276805	-2.00955972738631	0.0182791106527464	-0.83855420119474	-0.98135975316932	0	-0.0102819997421698	0.418134656181573	-0.752870870009992	-0.295893103691332	-1.32409307790832	-0.381576434876081	0.560940208156155	-0.524381986850662	1.61770129276805	0.103962441837495	-0.0674042205320023	0.21820688341716	0.21820688341716	1.21784574723923	-0.438698655665913	0.703745760130736	-0.210209772506583	-0.695748649220159	-0.181648662111667	0.132523552232411	0.989356864079898	-0.181648662111667	0.532379097761238	-0.0388431101370861	-0.324454214086248	-0.0102819997421698	1.67482351355789	1.50345685118839	0.21820688341716	0.161084662627327	0.90367353289515	-2.03812083778122	0.303890214601909	-0.809993090799824	0.332451324996825	0.332451324996825	0.161084662627327	-0.552943097245578	-0.695748649220159	-1.09560419474899	-1.23840974672357	-0.410137545270997	0.589501318551071
YDL230W	0.0340884677867745	-0.823087566851535	-0.284291202221741	0.401449625488907	-0.382254177608976	0.0830699554803922	0.181032930867628	-0.431235665302594	0.376958881642098	-0.431235665302594	0.670847807803805	-0.210818970681314	0.156542187020819	1.18515342858679	0.0340884677867745	-0.333272689915358	-0.0393837637536521	-0.382254177608976	-0.259800458374932	0.156542187020819	0.303486650101672	-0.480217152996211	0.352468137795290	-0.308781946068549	-1.14146723686005	1.03820896550594	0.54839408856976	-1.97415252765155	1.23413491628041	0.450431113182525	0.0340884677867745	-4.12933798617073	2.28723690169319	-0.259800458374932	0.376958881642098	0	0.817792270884658	-1.63128211379623	2.09131095091872	2.8750147540166	0	1.2096441724336	2.11580169476553	-2.26804145381326	-1.5578098822558	-1.97415252765155	-0.357763433762167	-0.7251245914643	-0.333272689915358
YDL231C	0.185435511637773	-1.57287172158542	-0.427307918121826	-0.0809746752142262	-0.453948936807026	-0.853564217085025	-0.507230974177426	-1.09333338525182	-0.187538749955026	0.0788714368969736	-0.453948936807026	0.904743016138172	-0.374025880751426	1.03794810956417	-0.453948936807026	1.09123014693457	-0.640436067603425	0.611691810600973	0.371922642434173	0.238717549008173	0.265358567693373	0.904743016138172	0.105512455582174	0.185435511637773	-0.533871992862626	-0.747000142344225	1.54412746458297	-2.77171756241942	1.17115320299017	0.398563661119373	1.22443524036057	-0.480589955492226	0.345281623748973	0.878101997452972	0.238717549008173	1.01130709087897	1.03794810956417	-2.26553820740062	1.46420440852737	-1.62615375895582	1.54412746458297	-1.01341032919622	3.46228080991737	-2.26553820740062	-0.107615693899426	-2.13233311397462	-1.86592292712262	0.771537922712173	0.158794492952573
YDL233W	1.23172096958110	-0.305828329477902	-2.46379225798177	0.233662652648065	0.96197547851812	1.93305924634486	0.206688103541766	-0.305828329477902	0.206688103541766	-0.3328028785842	0.503408143711048	0.098789907116573	0.0178662597976781	-0.3328028785842	-0.00910828930862022	0.0178662597976781	0.287611750860661	-0.899268409816465	-0.521624722328289	-0.602548369647184	-0.791370213391272	-0.143981034840112	-0.3328028785842	0.80012818388033	-0.224904682159007	-0.98019205713536	1.90608469723856	-1.33086119551724	0.503408143711048	1.39356826421889	-0.00910828930862022	-1.19598844998575	0.584331791029943	-0.926242958922763	0.746179085667733	-0.00910828930862022	1.36659371511259	-1.9782503740684	1.60936465706928	-0.278853780371604	1.36659371511259	0.31458629996696	2.14885563919525	-1.76245398121801	-0.81834476249757	-2.43681770887547	0.746179085667733	-1.16901390087945	-0.764395664284973
YDL234C	0.219397844234704	-0.320112324803517	-1.17995665670818	0.0339412236278157	1.28155848952870	0.725188627708037	0.691469242143148	-0.269533246456184	-0.0840766258492952	-0.269533246456184	-0.235813860891295	-0.100936318631740	-0.488709252627961	0.438573850406482	0.337415693711815	0.101379994757593	-0.134655704196628	-0.488709252627961	-0.438130174280628	-0.218954168108851	-0.320112324803517	-0.218954168108851	-0.842762801059294	-0.37069140315085	-0.421270481498184	2.57975483377692	0.910645248314926	-1.17995665670818	-0.286392939238628	1.12982125448670	-0.52242863819285	-0.421270481498184	1.24783910396381	-1.11251788557841	0.286836615364482	1.71991050187226	0.0508009164102602	-2.95022439886485	-0.0166378547195175	3.81051240689537	-0.286392939238628	0.20253815145226	1.02866309779204	-2.86592593495262	1.11296156170426	-2.36013515147929	0.742048320490481	-1.51715051235707	-1.16309696392574
YDL238C	1.15840385437994	-1.24429494827593	-1.51676594651526	0.192370315167789	0.217140405916818	1.77765612310569	1.23271412662703	0.365760950410996	0.118060042920700	-0.00579041082444849	-0.253491318314745	-0.724123042546308	-0.501192225805041	0.563921676403233	-0.0801006830715374	0.0437497706736108	-0.724123042546308	-0.922283768538545	-0.278261409063774	-0.451652044306982	-0.0305605015734781	-0.00579041082444849	-0.0801006830715374	0.09328995217167	-0.203951136816686	0.960243128387707	1.70334585085860	-1.46722576501720	1.80242621385471	-0.996594040785634	0.73731231164644	-0.57550249805213	1.72811594160763	-0.303031499812804	0.910702946889648	-1.81400703550361	1.50518512486636	-1.34337531127205	-0.104870773820567	-0.154410955318626	-0.352571681310863	0.489611404156144	1.65380566936054	-1.34337531127205	-0.426881953557952	-1.8883173077507	2.91708029756105	-0.352571681310863	-1.78923694475458
YDL239C	0.775307174933164	-1.55859876492373	-1.11331407902998	0.237894622992431	0.268603911674759	0.161121401286612	0.115057468263121	0.775307174933164	0.31466784469825	0.145766756945448	0.253249267333595	-0.115262196854336	0.0997028239219569	0.31466784469825	-0.437709728018776	-0.253453995924810	0	-0.360936506312957	-0.268808640265974	-0.0384889751485172	-0.391645794995284	-0.176680774218991	0.0536388908984655	0.88278968532131	0.944208262685965	-1.88104629608817	1.34342901555622	-3.10941784338128	1.52768474765019	-2.51058671407589	0.63711537586269	-2.41845884802890	0.63711537586269	0.913498974003638	1.25130114950924	0.330022489039414	1.40484759292088	-2.74090637919334	0	-2.21884847159378	0.391441066404069	1.6505219023795	2.18793445432023	-0.729447970500888	2.14187052129674	-0.192035418560155	1.46626617028553	-0.115262196854336	-1.28221516678278
YDL240W	0.955531694462702	-0.456359751120890	-0.866263719193546	0.363448185024422	-0.592994407145109	0.112951315646687	-1.50389211397323	1.41098054787676	-0.75240150584003	1.25157344918184	-0.866263719193546	0.591172611731453	-0.319725095096672	0.477310398377937	-0.183090439072453	0.226813529000203	-0.410814865779484	0.636717497072859	-0.797946391181437	-0.410814865779484	0.295130857012312	0.818897038438484	-0.251407767084562	-1.02567081788847	-1.20785035925409	2.82287199346036	0.79612459576778	-0.342497537767375	0.613945054402156	0.477310398377937	-0.114773111060344	-0.797946391181437	1.04662146514551	-1.2533952445955	0.112951315646687	0.0218615449638750	1.04662146514551	-2.07320318074081	-0.16031799640175	0.750579710426374	0.50008284104864	0.295130857012312	1.54761520390098	-1.29894012993690	1.18325612116973	-2.68805913284979	-2.34647249278925	-1.66329921266815	-2.59696936216698
YDL241W	0.0806475211449025	0	-0.837766449653247	0.0100002926219679	1.25810132986048	0.19839290201646	0.50453089228251	-0.41388307851564	-0.249039545295459	-0.390334002341328	0.245491054365083	-0.131294164423901	0.410334587585264	0.104196597319214	-0.0135487835523436	-0.837766449653247	0	-0.555177535561509	-0.0135487835523436	0	0.50453089228251	-0.460981230864263	-0.366784926167017	0.928414263420118	2.69459497649348	-5.87726875095591	2.83588943353935	0.575178120805445	0.551629044631133	0.363236435236641	-0.0135487835523436	0.245491054365083	-0.249039545295459	0.104196597319214	-0.57872661173582	0.622276273154068	-0.0841960120752782	-0.837766449653247	-0.743570144956001	0.127745673493526	0.057098444970591	-1.02615905904774	1.18745410133754	0.057098444970591	-0.154843240598213	-0.178392316772524	0.151294749667837	-0.272588621469770	-0.0606469359009667
YDL242W	0.309340173029518	-2.98898310648775	-0.757035022603885	0.780529212960557	-0.211447713210051	1.64850902335984	1.05332286765747	0.358939019338049	-0.0626511742844594	-0.0626511742844594	-1.17862521622639	-0.360244252135642	0.408537865646579	-2.41859637393965	0.55733440457217	0.55733440457217	0.135744210949662	-0.137049443747255	-0.533840214215498	0.606933250880701	0.259741326720988	0.0117470951783361	-0.186648290055785	0.334139596183784	-0.0874505974387246	-1.05462810045507	-0.0874505974387246	-0.137049443747255	1.05332286765747	-0.881032138375211	1.64850902335984	-0.78183444575815	0.532534981417905	-0.310645405827111	0.45813671195511	-0.608238483678294	0.45813671195511	-1.42661944776905	1.42531421497145	-0.236247136364316	1.69810786966837	0.0861453646411317	1.7477067159769	-1.17862521622639	-0.459441944752703	-1.12902636991786	0.532534981417905	1.57411075389704	1.57411075389704
YDL243C	1.52397615984716	-2.05989447783878	-0.0631665511280454	-0.498350842847053	-0.0887656271115164	0.704805728376085	0.935197412227324	0.0136306768223677	0.500013120508317	-0.472751766863582	-0.267959158995813	0.372017740590962	-0.421553614896640	-0.0119683991611033	-0.395954538913169	-0.523949918830524	-0.0375674751445743	-0.600747146780937	-0.242360083012342	0.192824208706665	0.986395564194266	-0.395954538913169	1.16558909607856	-0.0375674751445743	-0.93353513456606	-0.882336982599118	0.653607576409143	-1.49671480620242	0.0648288287893097	-0.344756386946227	1.01199464017774	-3.69823534078093	1.67757061574798	1.5751743118141	1.13999002009509	0.781602956326498	2.62473642713641	-1.49671480620242	1.21678724804551	-1.82950279398755	-0.0375674751445743	-0.293558234979284	2.03595767951658	-1.34312035030160	-0.0887656271115164	-1.13832774243383	-0.191161931045400	0.525612196491788	2.26634936336782
YDL244W	0.322798753109654	-1.39196857977001	-0.913428858966383	0.322798753109654	-0.056045192526551	0	0.422494528277076	-0.474767448229725	-0.27537589789488	-0.135801812660489	-0.355132518028818	0.701642698745859	0.0835288927078403	0.442433683310561	0.522190303444499	0.143346357808294	0.502251148411014	-0.0759843475600354	-0.474767448229725	-0.155740967693973	-0.135801812660489	-0.27537589789488	-1.15269871936820	0.143346357808294	0.0436505826408714	-0.614341533464116	0.0436505826408714	-2.18953478110939	2.49616665175946	-2.24935224620984	2.25689679135765	-1.95026492070758	0.362677063176623	-0.654219843531085	1.49920890008524	-0.973246324066836	1.20012157458297	-0.85361139386593	1.06054748934858	0.342737908143138	1.57896552021918	1.73847876048705	2.45628834169249	-2.38892633144423	0.223102977942232	-1.83062999050667	1.23999988464994	1.55902636518569	1.22006072961645
YDL245C	1.51207081356564	-1.91555084930984	-0.397604112893556	-0.471053148526602	-0.226223029749782	0.312403231559222	-0.250706041627464	0.141022148415448	0	-0.397604112893556	-0.520019172281966	0.238954195926176	1.26724069478882	-0.593468207915012	0.826546480990544	0.141022148415448	-0.152773994116736	-0.960713386080242	0.581716362213724	0.361369255314586	-0.44657013664892	-0.0548419466060077	-0.715883267303422	-0.201740017872100	-1.35244157612315	-0.985196397957924	1.19379165915577	-0.887264350447196	1.68345189670941	-0.250706041627464	0.704131421602134	0.214471184048494	1.04689358788968	-0.0548419466060077	1.12034262352273	-0.0548419466060077	2.46690827679524	-1.67072073053302	0.997927564134318	-2.11141494433130	1.36517274229955	1.51207081356564	1.80586695609782	-2.42969409874116	-0.617951219792694	-2.33176205123043	0.28792021968154	-2.79693927690639	0.434818290947632
YDL246C	0.30523168555559	-2.04135441448574	-0.935751348120115	0.30523168555559	-0.191161527914692	0.0570350788204491	1.14007481730106	0	-0.100908216374641	0.0119084230504234	-0.055781560604615	-0.439358134649833	-0.236288183684718	0.598554948060757	0.440611652865667	-0.439358134649833	-0.168598200029679	-0.303978167339756	0	-0.055781560604615	-0.0106549048345894	0.327795013440603	-0.664991413499961	0.756498243255847	-0.281414839454743	-0.484484790419859	0.0795984067054619	-2.53774762795603	0.666244931715795	-2.71825425103613	1.45596140769124	-1.36445457793536	-0.371668150994794	1.43339807980623	1.88466463750649	-0.0332182327196022	2.83232440867703	-0.326541495224769	0.0795984067054619	-1.04856798754518	2.33593119520674	1.14007481730106	1.97491794904654	-2.47005764430099	0.891878210565924	-2.40236766064595	2.29080453943672	-0.597301429844923	-0.191161527914692
YDL247W	1.28891624358595	-3.09421218097448	-0.455389966188097	-0.343575465561555	-0.343575465561555	0.729843740453244	-0.209398064809705	0.461488938949544	-0.0304948638072386	-0.41066416593748	-0.746107667817105	-0.0975835641831636	1.04292434220756	-0.209398064809705	0.550940539450778	0.260222837821770	0.170771237320536	-0.343575465561555	0.0365938365686863	0.483851839074853	-0.634293167190563	-0.0975835641831636	0.215497037571153	0.215497037571153	-1.12627696994735	-0.723744767691797	-0.41066416593748	-2.51277677771646	1.42309364433780	-0.455389966188097	1.62435974546558	1.46781944458842	1.51254524483904	0.215497037571153	1.26655334346064	0.461488938949544	0.237859937696461	-2.60222837821770	0.796932440829169	-0.67901896744118	1.55727104508965	0.483851839074853	2.36233544960075	-1.99843007483437	-0.768470567942413	-1.66298657295475	2.45178705010199	0.215497037571153	0.215497037571153
YDL248W	0.0918326978887293	-0.0179672669782296	-0.501087112392849	0.0918326978887293	-0.435207133472673	0.0698727049153375	0.355352613569431	0.465152578436389	0.355352613569431	-0.127767231845189	-0.852446999967117	-0.610887077259808	0.0479127119419457	-0.281487182658931	0.684752508170307	-0.105807238871797	0.552992550329957	-0.0179672669782296	0.0918326978887293	0.465152578436389	-0.259527189685539	-0.303447175632323	-0.083847245898405	-0.149727224818580	0.135752683835513	-2.58728644486507	1.03611239574458	-1.84064668376975	1.51923224115919	-2.67512641675863	0.882392444930833	-0.8963669859139	-0.369327154552498	0.0479127119419457	1.98039209360042	0.728672494117091	2.19999202333434	-1.95044664863671	1.40943227629224	-1.77476670484957	1.84863213576007	-0.083847245898405	2.24391200928112	-1.20380688754139	-0.281487182658931	-0.0179672669782296	0.421232592489606	-1.20380688754139	0.640832522223524
YDR001C	0.355830281149953	-0.235275759667456	-0.136758086197887	-0.77712296375008	-0.259905178034848	0.67601271992605	0.946936321967362	1.14397166890650	-0.136758086197887	-0.703234708647904	-1.19582307599574	-0.259905178034848	0.084906679108641	-0.383052269871808	1.07008341380432	-0.0628698310957112	-0.186016922932671	-0.629346453545728	0.084906679108641	0.577495046456482	-0.506199361708768	-0.0628698310957112	0.700642138293442	-0.0136109943609272	0.208053770945601	-1.54063493313923	1.51341294441738	-1.78692911681315	-0.506199361708768	0.405089117884737	0.405089117884737	0.79915981176301	1.66118945462173	0.996195158702146	1.48878352604999	0.749900975028226	0.67601271992605	-1.54063493313923	-1.07267598415878	-1.54063493313923	0.971565740334754	3.06506630156308	0.79915981176301	-2.20562922905882	-1.54063493313923	-2.45192341273274	1.80896596482608	0.503606791354306	-1.66378202497619
YDR002W	-1.04243699934962	-0.242182333182236	0.199337482634254	0.502882356008091	-0.545727206556073	0.47528736751956	-0.573322195044603	0.0337675517030704	-1.31838688423493	0.116552517168662	-1.26319690725787	0.44769237903103	0.751237252404866	0.778832240893397	1.02718713729017	-0.269777321670766	-0.711297137487256	-1.04243699934962	0.144147505657193	0.806427229381928	0.806427229381928	0.47528736751956	2.21377164229699	2.21377164229699	1.96541674590021	0.226932471122785	-1.04243699934962	0.751237252404866	-0.683702148998726	-0.159397367716644	-2.17383152737938	-0.131802379228113	-2.78092127412705	-0.324967298647828	-2.06345157342526	0.613262309962213	-1.04243699934962	0.806427229381928	-0.90446205690697	0.47528736751956	-2.17383152737938	0.999592148801642	-0.738892125975787	1.55149191857225	0.806427229381928	1.7722518264805	-1.56674178063171	-0.297372310159297	-0.131802379228113
YDR005C	1.30915197909471	0.320293630847048	0.223819645652154	-0.620327724803169	-0.379142761815934	0	0.0791086678598131	0.585597090133007	-0.523853739608275	-0.186194791426146	-1.07857915447892	0.00675317896364258	0.53736009753556	-0.234431784023593	0.440886112340666	0.0549901715610896	0.320293630847048	0.633834082730454	0.00675317896364258	0.199701149353431	-0.789157198894233	0.0549901715610896	-0.162076295127422	-0.547972235906998	-0.789157198894233	-2.16391148792147	1.18855949760109	-1.77801554714190	-0.740920206296786	-1.44035659895977	3.45569814968110	0.730308067925348	1.26091498649727	1.26091498649727	1.06796701610748	0.223819645652154	0.94737453461386	-2.86334788058446	0.706189571626624	-1.19917163597253	1.28503348279599	1.74328491247174	0.561478593834283	-1.85037103603807	0.561478593834283	-1.85037103603807	-0.137957798828698	1.11620400870492	1.62269243097812
YDR006C	-1.93434442115341	0.82929335235872	-0.373400863891929	0.624579443209674	0.752525636427828	0.163973147624319	0.471044011347889	-0.194276193386513	-0.475757818466452	-0.347811625248298	0.163973147624319	0.138383908980688	0.138383908980688	0.80370411371509	0.471044011347889	0.419865534060627	-0.0663300001683589	-0.808417920833653	-0.70606096625913	-0.245454670673775	-0.475757818466452	0.0360269544061645	-1.3457919323499	-0.424579341179191	-0.424579341179191	2.67171853470014	0.80370411371509	-2.19023680758972	1.75050594352943	0.163973147624319	0.82929335235872	-0.475757818466452	1.77609518217306	-1.39697040963716	-0.143097716099251	1.57138127302401	0.931650306933244	-1.62727355742984	0.240740863555211	1.64814898895491	-0.0919192388119897	-0.961953352695438	1.34107812523134	-3.67441264892031	1.69932746624217	-2.39495071673876	-0.70606096625913	1.26431040930044	0.368687056773365
YDR007W	4.40541960248762	3.86636104936889	-0.834229533826447	-0.316733322832465	0.0713888354130211	-0.791104849576948	-0.122672243709722	0	0.0929511775377704	-0.553919086204707	0.502635677908006	-0.144234585834471	0.136075861787269	-0.0148605330859758	-0.0148605330859758	-0.144234585834471	0	-0.122672243709722	-0.0148605330859758	-0.316733322832465	-0.187359270083970	-0.0148605330859758	0.287012256660513	0.200762888161517	-0.855791875951196	-1.00672827082444	1.06325657315149	0.675134414906	2.1198113372642	-2.25734411405990	1.14950594165048	-0.359858007081964	-0.46766971770571	0.200762888161517	0.287012256660513	-0.252046296458217	0.826070809779244	-2.71015329867963	0.545760362157504	-1.50266213969367	0.39482396728426	0.912320178278241	1.12794359952573	-0.683293138953202	-0.640168454703704	-1.50266213969367	-0.295170980707716	1.04169423102674	0.524198020032755
YDR008C	4.29984496993768	4.70906556033012	-1.63385359075271	-0.252734098178226	-0.201581524379171	-0.0737000898815333	0.284367926711852	-0.201581524379171	0.130910205314687	-0.0225475160824782	0.565707082606655	-0.278310385077754	0.130910205314687	0.284367926711852	-0.508496967173502	-0.278310385077754	-0.099276376781061	-0.84098869686736	0.156486492214215	-0.63637840167114	0.130910205314687	-0.329462958876809	0.361096787410435	0.105333918415160	0.770317377802876	1.2562668288939	-1.35251443485791	-0.687530975470195	-0.482920680273974	0.258791639812325	-0.94329384446547	-0.406191819575392	-0.713107262369722	-0.099276376781061	-1.02002270516405	0.71916480400382	0.923775099200041	0.847046238501459	-0.099276376781061	0.488978221908073	-0.0481238029820058	-1.22463300036027	0.795893664702403	-0.815412409967832	-0.431768106474919	-0.559649540972557	1.07723282059721	1.23069054199437	0.5145545088076
YDR009W	4.81403735803016	2.39681536861055	3.08544256327079	2.73410215783190	0.218504854889396	-0.00635300459149786	0	0	0	-0.00635300459149786	0.0639150764962814	-0.20310363163728	-0.0625674694617213	-0.498229572205953	-0.245264480289948	-0.189050015419724	0	-0.315532561377727	-0.245264480289948	-0.37174702624795	-0.37174702624795	-0.413907874900618	-0.217157247854836	0.106075925148949	-0.582551269511288	-0.666872966816623	0.429309098152734	-1.42576824256464	0.597952492763404	-0.793355512774626	0.527684411675625	-0.498229572205953	-0.343639793812839	1.98926049830143	0.162290390019172	0.00770061162605801	0.794703119809186	-2.26898521561799	0.20445123867184	-0.498229572205953	0.527684411675625	-0.132835550549501	1.18820437390075	-1.42576824256464	-0.709033815469291	-1.51008993986997	1.39900861716409	-0.0485138532441654	-0.174996399202168
YDR010C	3.12197507727519	2.02616419447243	1.58783984135132	2.81514803009042	0.185201911363783	0	0.155980287822376	-0.0924035122795845	-0.282344065298730	-0.0924035122795845	-0.0485710769674739	-0.501506241859283	-0.0924035122795845	-0.121625135820992	-0.282344065298730	0.0683154171981544	-0.136235947591695	-0.355398124152248	-0.0924035122795845	-0.253122441757323	-0.253122441757323	-0.0924035122795845	-0.107014324050288	0.126758664280968	-0.48689543008858	-0.574560300712801	0.214423534905190	-0.516117053629987	-0.633003547795615	-0.355398124152248	0.141369476051672	-1.10054952445813	-0.516117053629987	-1.20282520685305	-0.223900818215916	0	1.04723980583529	-1.12977114799953	0.0390937936567473	1.88005607676539	0.0683154171981544	-0.150846759362399	1.22256954708373	-0.808333289044057	0.944964123440366	-1.02749546560461	2.05538581801383	1.85083445322398	0.550472205631371
YDR011W	1.26703379548294	-0.45159387152634	-1.43666094895848	-0.0533752657558978	-0.996524595212207	-0.45159387152634	-0.137210761707570	-0.493511619502176	-0.262964005635078	0.365802214002462	1.32991041744669	0.49155545792997	0.49155545792997	0.114295726147446	-0.262964005635078	-0.409676123550504	-0.577347115453848	-0.116251887719652	0.28196671805079	0.764020819772904	-0.200087383671324	0.261007844062872	0.0514191041836921	0.994568433640002	-0.304881753610914	-0.514470493490094	1.51854028333795	-1.12227783913972	1.64429352726546	-0.325840627598832	0.28196671805079	-1.12227783913972	0.826897441736658	2.54552510874593	0.302925592038708	1.26703379548294	1.41374591339836	-2.56844014430606	-0.325840627598832	-1.08036009116388	0.533473205905806	1.16223942554335	0	-2.17022153853561	-0.849812477296781	-1.9187150506806	-0.849812477296781	-2.84090550614899	-2.61035789228189
[truncated: 2,189 more rows]
[truncated: 28 more columns]
