# Supplementary material for: Microarray data mining using landmark gene-guided clustering
Source: BMC Bioinformatics. 2008 Feb 11;9:92. doi: 10.1186/1471-2105-9-92 (PMC2262871; doi:10.1186/1471-2105-9-92)
Supplement: Additional file 1 — R source code file [file 1471-2105-9-92-S1.ZIP › fGOap.r]

library("GO")
library("goTools")
library("GOstats")
library(YEAST)

# Read in list of GO terms to be used as landmarks from file
getList <- function(filename){
          goterms <- ''
          filedat <- read.table(filename,header = F,sep = '\t')
          for(i in 1:nrow(filedat)){
                goterms <- c(goterms,as.character(filedat[i,1]))
          }
          goterms <- goterms[-1]
          return(goterms)
}

# Return gene names that are annotated in GO (GOstats)
checkYgenes <- function(inputGenes){
  goGenes <- ls(YEASTCHR)
  commonGenesIdx <- is.element(inputGenes,goGenes)
  commonGenes <- inputGenes[commonGenesIdx]
  return(commonGenes)
}

# INPUT: Data matrix
# OUTPUT: Write data in format required by the TightClust algorithm
formatMatForTightClust <- function(distMat,tempWriteFilePath,tempWriteFileName){
      writeTo <- paste(tempWriteFilePath,tempWriteFileName,sep = '')

      x <- colnames(distMat)
      x <- c("GeneID","annotation",x)
      x2 <- matrix(x,1,length(x))

      a <- nrow(distMat)
      b <- ncol(distMat)

      mt <- matrix(0,1,2)
      mt[1,1] = a
      mt[1,2] = b

      write.table(mt,writeTo,sep = '\t',row.names = F, col.names = F)
      write.table(x2,writeTo,sep = "\t",row.names = F,col.names = F,append = T,quote = F)

      y2 <- matrix('annot',nrow(distMat),1)
      distMat2 <- cbind(y2,distMat)
      write.table(distMat2,writeTo,sep = "\t",row.names = T,col.names = F,append = T,quote = F)
}

# INPUT: paratmeters for tightclust.c dll
# OUTPUT: temp file written to  'tempData' folder by tightClust.dll (hardcoded in 'src/tightClust.c'
testf <- function(a1,a2,a3){
  .C("getClusters",
    as.integer(a1),
   as.integer(a2),
   as.integer(a3)
   )
 }

#INPUT: 'tempData/tightClust_test.txt'
#OUTPUT: First column of input file, i.e genes
getGenes <- function(filePath){
   j <- readLines(filePath,n=-1)
   retMat <- matrix(0,length(j),1)
   for(i in 1:length(j)){
       jj <- strsplit(j[[i]],split = '\t')
       retMat[i,1] <- jj[[1]][1] # return the first element of every line
   }
   return(retMat)
}


# INPUT: i) Output of tightClust ,i.e. gene names in clusters
#        ii) disMat matrix, i.e the same matrix that served as the input to tightClust
# OUTPUT: Returns the gene names in clusters
getBestClusterGenes <- function(geneClusters,distMat,option='not_ordered'){

      totalList <- geneClusters
      dat <- distMat
      allClusts <- list()
      returnClusts <- list()
      avgClust <- 0
      clustNumber <- 0
      clustList <- ''
      avgDistance <- 1
      minDistance <- 1
      minDistanceCluster <- ''
      flag <- 0

      lastNone <- 0
      for(k in 1:nrow(totalList)){
          if(totalList[k,1] == 'NONE'){
            lastNone <- k
          }
      }

      for(m in 3:lastNone){  # First cluster/gene name begins on row #3 (with headers = T)

          if(as.character(totalList[m,1]) != 'NONE'){  # clusters are separated by 'NONE' in the input file
               clustList <- c(clustList,as.character(totalList[m,1]))
               flag <- 0
          }
          if((as.character(totalList[m,1]) == 'NONE') && (flag == 0)){
               clustNumber <- clustNumber + 1
               clustList <- clustList[-1]
               flag <- 1
#               if(option == 'ordered'){
#                   # Extract landmark signature vector for this cluster of genes
#                   datmat <- dat[clustList,]
#                   # Calculate euclidean distance for cluster
#                   dismat <- dist(datmat)
#                   n <- nrow(datmat)
#                   avgDistance <- sum(dismat)/(n*(n-1)/2)
#                   # Retain the tightest cluster
#                   if(avgDistance < minDistance){
#                      minDistance <- avgDistance
#                      minDistanceCluster <- clustList
#                   }
#                   avgClust <- rbind(avgClust,avgDistance)
#                   allClusts[[clustNumber]] <- clustList
#               }
               if(option == 'not_ordered'){  # just return the genes in each cluster
                    returnClusts[[clustNumber]] <- clustList
               }
               clustList <- ''
          }
      }
#      if(option == 'ordered'){   # return clusters in sorted order of 'tightness'
#            avgClust <- avgClust[-1,]
#            idxs <- sort(avgClust,index.return = T)
#
#            for(i in 1:(clustNumber-1)){
#                    returnClusts[[i]] <- allClusts[idxs[[2]][i]]
#            }
#      }
      returnClusts <- returnClusts[1:(length(returnClusts)-1)]
      clustNumber <- clustNumber - 1 # Leave out the last cluster (discareded genes in tight Clustering algorithm)
      retval <- list(returnClusts,clustNumber)
      return(retval)
}


# INPUT: go terms
# OUTPUT: matrix containing expression values of genes associated with the 'go terms'
getYMatTerm2ACCNUM <- function(datmat,term,Ont = "BP",option = 1){

        if(option == 1){
           goids <-  goYTerm2GOIDgrep(term,Ont)
        }
        if(option !=1){
           goids <- term
        }

        pids <- getYGOID2PROBE(goids)
        idx <- is.element(pids,rownames(datmat))
        genNames <- pids[idx]
        newMat <- datmat[genNames,]     # matrix containing only those genes associated with the GO terms

        idx2 <- is.element(rownames(datmat),pids)
        nongenNames <- rownames(datmat)[!idx2]
        restMat <- datmat[nongenNames,]   # matrix containing those genes not associated with any of the GO terms

        return(list(newMat,restMat,goids))

}

# Input : GO term e.g. 'regulation of transcription' , and ontology
# Output:  GOIDS for all terms associated with the input GO term
goYTerm2GOIDgrep <- function(term,Ont = "BP"){

     # 1. Find all goids related to the 'term'
      goterms <- unlist(eapply(GOTERM, function(x) x@Term));
      allgoids <- sapply(term,function(z){
            gotts <- goterms[grep(z, goterms)]
            goids <- as.vector( names(gotts))
            })
      allgoids <- unique(unlist(allgoids))

      # 2. Find all goids of terms that are "BP"
      xx <- as.list(YEASTGO)
      xx <- xx[!is.na(xx)]
      goid <- list()
      geneNames <- list()

      for(i in 1:length(xx)){
          got <- xx[[i]]
          gg <- list()
          gnames <- list()
          for(k in 1:length(got)){
               if(!is.na(got[[k]][["Ontology"]]) && (got[[k]][["Ontology"]] == Ont)){
                  gg <- c(gg,got[[k]][["GOID"]])
                  gnames <- c(gnames,names(xx[i]))
               }
          }
          goid <- c(goid,gg)
          geneNames <- c(geneNames,gnames)
      }

      # 3. Select only those goids that are associated with 'term' and are also of
      #     the same ontology
      gds <- unique(goid)   # all unique goids for that ontoloty
      b <- is.element(allgoids,gds)
      selgoids <- allgoids[b]
      return(selgoids)
}

# Input: GO ids
# Output: Yeast gene names
getYGOID2PROBE <- function(goids){
        pids <- sapply(goids,function(x){
           prbs <- lookUp(x,"YEAST","GO2ALLPROBES")
        })
        pids <- unlist(pids)
        pids <- unique(pids)
        na <- is.na(pids)
        pids <- as.vector(pids[!na])
        return(pids)
}

# INPUT: 1. Gene Cluster 2. Genes in Universe
# OUTPUT: Results of hyperGTest
getYHyperGStats <- function(clusteredGenes,clusterNum,allGenes,HG_CUTOFF,COUNT_CUTOFF,SIZE_CUTOFF,ont = "BP",goTerm){

      clusteredGenes2 <- clusteredGenes
      allGenes2 <- allGenes
      hgCutoff <- HG_CUTOFF
      alldf <- data.frame()
      params <- new("GOHyperGParams", geneIds = clusteredGenes2,
             universeGeneIds = allGenes2, annotation = "YEAST", ontology = ont,
             pvalueCutoff = hgCutoff, conditional = FALSE, testDirection = "over")

      hgOver <- hyperGTest(params)
      dfrm <- summary(hgOver)
      dfrm2 <- dfrm[dfrm[["Count"]] > COUNT_CUTOFF,]
      dfrm2 <- dfrm2[dfrm2[["Size"]] > SIZE_CUTOFF,]

      Landm <- rep(goTerm,nrow(dfrm2))
      ClustNum <- rep(clusterNum,nrow(dfrm2))
      retdf <- cbind(Landmarks = Landm, ClusterNumber = ClustNum, GOBPID=dfrm2[["GOBPID"]],PValue=dfrm2[["Pvalue"]],Count=dfrm2[["Count"]],Size=dfrm2[["Size"]])
      return(retdf)
}

# INPUT: Genes in clusters
# OUTPUT: significant GO terms and their p-values etc
getYGoStates <- function(glist,i,NUMCLUSTERS,allGenes,HG_CUTOFF,COUNT_CUTOFF,SIZE_CUTOFF,ont = "BP",goterms){

      dfc <- vector("list")
      bcg <- unlist(glist)
      for(kk in 1:length(bcg)){
        dfc <- rbind(dfc,bcg[kk])
      }
      line1 <- paste('**',i,' of ',NUMCLUSTERS,sep='')
      dfc <- rbind(dfc,line1)
      thisdf <- getYHyperGStats(unlist(glist),i,allGenes,HG_CUTOFF,COUNT_CUTOFF,SIZE_CUTOFF,ont = "BP",goterms)
      return(list(dfc,thisdf))
}
